# Supplementary material for: Machine-Learning Prediction of Oral Drug-Induced Liver Injury (DILI) via Multiple Features and Endpoints
Source: Biomed Res Int. 2020 May 19;2020:4795140. doi: 10.1155/2020/4795140 (PMC7254069; doi:10.1155/2020/4795140)
Supplement: Supplementary Materials — Supplementary Figure 1: AUC values of different sets of features and DILI endpoints using logistic regression for drugs in the DrugDex database during 10-fold cross-validations. Supplementary Figure 2: AUC values of different sets of features and DILI endpoints using logistic regression for drugs in the DrugPoints database during 10-fold cross-validations. Supplementary Figure 3: AUC values of different sets of features and DILI endpoints using random forest for drugs in the DrugPoints database during 10-fold cross-validations. Supplementary Figure 4: AUC values of different sets of features and DILI endpoints using logistic regression for drugs in the DailyMed database during 10-fold cross-validations. Supplementary Figure 5: AUC values of different sets of features and DILI endpoints using random forest for drugs in the DailyMed database during 10-fold cross-validations. Supplementary Figure 6: for the other DILI endpoints in DrugDex, the network of proteins according to the feature importance (a), and KEGG pathway analysis of important protein features (b). Supplementary Table 1: DILI endpoints curated from DrugDex. Supplementary Table 2: DILI endpoints curated from DrugPoints. Supplementary Table 3: DILI endpoints curated from DailyMed. Supplementary Table 4: AUC values of different sets of features and DILI endpoints for drugs in the DrugDex database during an independent test. Supplementary Table 5: AUC values of different sets of features and DILI endpoints for drugs in the DrugPoints database during an independent test. Supplementary Table 6: AUC values of different sets of features and DILI endpoints for drugs in the DailyMed database during an independent test. Supplementary Table 7: association between DrugDex DILI endpoints and top-level ATC codes. Supplementary Table 8: feature importance of using top-level ATC codes to predict DrugDex DILI endpoints. [file 4795140.f1.xlsx]

## Sheet: Figure S1
Supplementary Figure 1. AUC values of different sets of features and DILI endpoints using Logistic Regression for drugs in DrugDex database during 10-fold cross-validations.

## Sheet: Figure S2
Supplementary Figure 2. AUC values of different sets of features and DILI endpoints using Logistic Regression for drugs in DrugPoints database during 10-fold cross-validations.

## Sheet: Figure S3
Supplementary Figure 3. AUC values of different sets of features and DILI endpoints using Random Forest for drugs in DrugPoints database during 10-fold cross-validations.

## Sheet: Figure S4
Supplementary Figure 4. AUC values of different sets of features and DILI endpoints using Logistic Regression for drugs in DailyMed database during 10-fold cross-validations.

## Sheet: Figure S5
Supplementary Figure 5. AUC values of different sets of features and DILI endpoints using Random Forest for drugs in DailyMed database during 10-fold cross-validations.

## Sheet: Figure S6
Supplementary Figure 6. For the other DILI endpoints in DrugDex, the network of proteins according to the feature importance (a), and KEGG pathway analysis of important protein features (b). In the figures (a), the nodes size represents feature importance of protein to DILI models. The line thickness present combined score made by the STRING database. In the figures (b), the important protein fea…
Liver failure
(a)								(b)
Liver transplantation
(a)								(b)
Jaundice
(a)								(b)
Biomarker increase
(a)								(b)
Hepatomegaly
(a)								(b)
Hepatitis
(a)								(b)

## Sheet: Table S1
Supplementary Table 1. DILI endpoints curated from DrugDex
There are seven hADR endpoints including fatal hADRs, liver failure, liver transplantation, jaundice, biomarker increase, hepatomegaly and hepatitis.
The seven hADR endpoints were categorized as severe hADRs (fatal hADRs, liver failure, liver transplantation and hADRs complying Hy's law) and less-severe hADRs (the others), indicated by Severity = 2 and 1 respectively.
All hADR = 1 if any of the seven hADR endpoint = 1.
Drug name	Fatal hADR	Liver failure	Liver transplantation	Jaundice	Biomarker increase	Hepatomegaly	Hepatitis	Severity	All hADR
abacavir	1	0	0	0	1	1	1	2	1
abiraterone	0	0	0	0	1	0	0	1	1
acamprosate	0	0	0	0	0	0	0	0	0
acarbose	1	1	0	1	1	1	1	2	1
acebutolol	0	0	0	0	1	0	0	1	1
aceclofenac	0	0	0	0	0	0	0	0	0
acemetacin	0	0	0	0	0	0	1	1	1
acenocoumarol	0	0	0	0	0	0	0	0	0
acetazolamide	1	1	0	0	0	0	0	2	1
acetohexamide	0	0	0	1	0	0	0	1	1
acetohydroxamic acid	0	0	0	0	0	0	0	0	0
acetophenazine	0	0	0	1	0	0	0	1	1
acetylcysteine	0	0	0	0	1	0	0	1	1
acetyldigoxin	0	0	0	0	0	0	0	0	0
acetylsalicylic acid	0	0	0	1	1	0	1	1	1
aciclovir	0	0	0	1	0	0	1	1	1
acipimox	0	0	0	0	0	0	0	0	0
acitretin	1	0	0	1	0	0	1	2	1
acrivastine	0	0	0	0	0	0	0	0	0
adefovir dipivoxil	1	0	0	0	1	1	0	2	1
agomelatine	0	1	0	1	1	0	1	2	1
ajmaline	0	0	0	1	1	0	1	1	1
albendazole	0	0	0	1	0	0	0	1	1
alclofenac	0	0	0	0	0	0	0	0	0
alfacalcidol	0	0	0	0	0	0	0	0	0
alfuzosin	0	0	0	1	1	0	1	1	1
alimemazine	0	0	0	1	0	0	0	1	1
aliskiren	0	0	0	0	0	0	0	0	0
alitretinoin	0	0	0	0	0	0	0	0	0
alizapride	0	0	0	0	0	0	0	0	0
allopurinol	1	1	0	1	1	1	1	2	1
almitrine	0	0	0	0	0	0	0	0	0
almotriptan	0	0	0	0	0	0	0	0	0
alosetron	0	0	0	0	0	0	0	0	0
alprazolam	0	1	0	0	0	0	1	2	1
alprenolol	0	0	0	0	0	0	0	0	0
amantadine	0	0	0	0	0	0	0	0	0
ambenonium	0	0	0	0	0	0	0	0	0
ambrisentan	0	1	0	0	1	0	1	2	1
ambroxol	0	0	0	0	0	0	0	0	0
amezinium metilsulfate	0	0	0	0	0	0	0	0	0
amfepramone	0	0	0	0	0	0	0	0	0
amfetamine	0	0	0	0	0	0	0	0	0
amifampridine	0	0	0	0	0	0	0	0	0
amiloride	0	0	0	0	0	0	0	0	0
aminocaproic acid	0	1	0	0	0	0	0	2	1
aminoglutethimide	0	0	0	1	0	0	0	1	1
amiodarone	1	1	0	1	1	1	1	2	1
amisulpride	0	0	0	0	0	0	0	0	0
amitriptyline	1	1	0	1	0	0	0	2	1
amlodipine	0	0	0	1	0	0	0	1	1
ammonium chloride	0	0	0	0	0	0	0	0	0
amobarbital	0	0	0	0	0	0	0	0	0
amoxapine	0	0	0	1	0	0	0	1	1
amoxicillin	0	0	0	1	1	1	1	1	1
amphotericin B	0	1	0	1	1	0	1	2	1
ampicillin	0	0	0	1	0	0	0	1	1
amprenavir	0	0	0	0	0	0	0	0	0
anastrozole	0	0	0	1	0	0	1	1	1
antazoline	0	0	0	0	0	0	0	0	0
apixaban	0	0	0	0	0	0	0	0	0
aprepitant	0	0	0	0	0	0	0	0	0
aprindine	0	0	0	1	0	0	1	1	1
aprobarbital	0	0	0	0	0	0	0	0	0
aripiprazole	0	0	0	0	0	0	0	0	0
artemether	0	0	0	0	0	0	0	0	0
artesunate	0	0	0	0	1	0	1	1	1
ascorbic acid (vit C)	0	0	0	0	0	0	0	0	0
asenapine	0	0	0	0	0	0	0	0	0
astemizole	0	0	0	0	0	0	0	0	0
atazanavir	0	0	0	1	1	0	1	1	1
atenolol	0	0	0	0	0	0	0	0	0
atomoxetine	1	1	1	1	1	1	1	2	1
atorvastatin	1	1	0	1	1	0	1	2	1
atovaquone	1	1	0	0	1	0	1	2	1
atropine	0	0	0	0	0	0	0	0	0
auranofin	0	0	0	1	0	0	0	1	1
azapropazone	0	0	0	0	0	0	1	1	1
azatadine	0	0	0	0	0	0	0	0	0
azathioprine	1	1	1	1	1	1	1	2	1
azelastine	0	0	0	0	0	0	0	0	0
azithromycin	1	1	0	1	1	0	1	2	1
bacampicillin	0	0	0	0	0	0	0	0	0
baclofen	0	0	0	0	1	0	1	1	1
balsalazide	0	1	0	0	0	0	0	2	1
bambuterol	0	0	0	0	0	0	0	0	0
bazedoxifene	0	0	0	0	0	0	0	0	0
benazepril	1	1	0	1	1	0	0	2	1
bendroflumethiazide	0	0	0	1	0	0	1	1	1
benfluorex	0	0	0	0	0	0	0	0	0
benorilate	0	1	0	0	0	0	0	2	1
benperidol	0	0	0	1	0	0	1	1	1
benzatropine	0	0	0	0	0	0	0	0	0
benzbromarone	0	1	0	1	0	0	0	2	1
benznidazole	0	0	0	0	0	0	0	0	0
benzonatate	0	0	0	0	0	0	0	0	0
bepridil	0	0	0	1	0	0	0	1	1
betacarotene	0	0	0	0	0	0	0	0	0
betahistine	0	0	0	0	0	0	0	0	0
betaine	0	0	0	0	0	0	0	0	0
betamethasone	0	0	0	0	0	0	0	0	0
betaxolol	0	0	0	0	0	0	0	0	0
bethanechol	0	0	0	0	0	0	0	0	0
bevantolol	0	0	0	0	0	0	0	0	0
bezafibrate	0	0	0	0	0	0	0	0	0
bicalutamide	1	1	0	1	1	0	1	2	1
biperiden	0	0	0	0	0	0	0	0	0
bisacodyl	0	0	0	0	0	0	0	0	0
bismuth subcitrate	0	0	0	0	0	0	0	0	0
bisoprolol	0	0	0	0	0	0	0	0	0
boceprevir	0	0	0	0	0	0	0	0	0
bosentan	0	1	0	1	1	0	0	2	1
brivudine	0	0	0	0	0	0	0	0	0
brodimoprim	0	0	0	0	0	0	0	0	0
bromazepam	0	0	0	0	0	0	0	0	0
bromhexine	0	0	0	0	0	0	0	0	0
bromocriptine	0	0	0	0	0	0	0	0	0
bromopride	0	0	0	0	0	0	0	0	0
bromperidol	0	0	0	0	0	0	0	0	0
brompheniramine	0	0	0	0	0	0	0	0	0
brotizolam	0	0	0	0	0	0	0	0	0
buclizine	0	0	0	0	0	0	0	0	0
budesonide	0	0	0	0	0	0	0	0	0
buflomedil	0	0	0	0	0	0	0	0	0
bumetanide	0	0	0	0	0	0	0	0	0
buphenine	0	0	0	0	0	0	0	0	0
bupropion	0	0	0	1	1	0	1	1	1
buspirone	0	0	0	0	0	0	0	0	0
butylscopolamine	0	0	0	0	0	0	0	0	0
cabergoline	0	0	0	0	0	0	0	0	0
cadralazine	0	0	0	0	0	0	0	0	0
caffeine	0	0	0	0	0	0	0	0	0
calcitriol	0	0	0	0	0	0	0	0	0
calcium carbonate	0	0	0	0	0	0	0	0	0
calcium folinate	0	0	0	0	0	0	0	0	0
captopril	0	1	0	1	1	0	0	2	1
carbachol	0	0	0	0	0	0	0	0	0
carbamazepine	0	1	0	1	1	1	1	2	1
carbenoxolone	0	0	0	0	0	0	0	0	0
carbimazole	1	1	0	1	0	0	1	2	1
carbinoxamine	0	0	0	0	0	0	0	0	0
carglumic acid	0	0	0	0	0	0	0	0	0
carisoprodol	0	0	0	0	0	0	0	0	0
carteolol	0	0	0	0	0	0	0	0	0
carvedilol	0	0	0	0	1	0	0	1	1
castor oil	0	0	0	0	0	0	0	0	0
cefaclor	0	0	0	1	0	1	1	1	1
cefadroxil	0	1	0	0	0	0	0	2	1
cefalexin	0	0	0	0	0	0	0	0	0
cefdinir	0	1	0	1	1	0	1	2	1
cefixime	0	0	0	1	1	0	1	1	1
cefotiam	0	0	0	0	0	0	0	0	0
cefprozil	0	0	0	1	0	0	0	1	1
cefradine	0	0	0	0	0	0	0	0	0
ceftibuten	0	0	0	1	0	0	0	1	1
cefuroxime	0	0	0	0	0	0	0	0	0
celecoxib	1	1	0	1	1	0	1	2	1
celiprolol	0	0	0	0	0	0	0	0	0
cerivastatin	0	0	0	0	1	0	0	1	1
cetirizine	0	0	0	0	1	0	1	1	1
cevimeline	0	0	0	0	0	0	0	0	0
chloral hydrate	0	0	0	0	0	0	0	0	0
chloramphenicol	0	0	0	1	1	0	1	1	1
chlordiazepoxide	0	1	0	1	0	0	0	2	1
chlorhexidine	0	0	0	0	0	0	0	0	0
chlormezanone	0	1	1	1	0	0	1	2	1
chloroquine	0	0	0	0	0	0	0	0	0
chlorothiazide	0	0	0	1	0	0	0	1	1
chlorotrianisene	0	0	0	0	0	0	0	0	0
chlorphenamine	0	0	0	0	0	0	0	0	0
chlorphenoxamine	0	0	0	0	0	0	0	0	0
chlorpromazine	0	0	0	1	0	0	1	1	1
chlorpropamide	0	0	0	1	0	0	1	1	1
chlorprothixene	0	0	0	1	0	0	0	1	1
chlortalidone	0	0	0	1	0	0	0	1	1
chlortetracycline	0	0	0	1	0	0	0	1	1
chlorzoxazone	0	1	0	0	0	0	1	2	1
ciclosporin	1	1	0	1	0	0	1	2	1
cilazapril	0	0	0	0	0	0	0	0	0
cilnidipine	0	0	0	1	0	0	0	1	1
cilostazol	0	0	0	0	0	0	0	0	0
cimetidine	1	1	0	1	1	0	1	2	1
cinacalcet	0	0	0	0	0	0	0	0	0
cinnarizine	0	0	0	0	0	0	0	0	0
cinoxacin	0	0	0	0	0	0	0	0	0
ciprofibrate	0	0	0	0	0	0	0	0	0
ciprofloxacin	1	1	0	1	1	0	1	2	1
cisapride	0	0	0	0	0	0	1	1	1
citalopram	0	0	0	0	0	0	0	0	0
clarithromycin	1	1	0	1	1	0	1	2	1
clemastine	0	0	0	0	0	0	0	0	0
clindamycin	0	0	0	1	0	0	0	1	1
clobazam	0	0	0	0	0	0	0	0	0
clobutinol	0	0	0	0	0	0	0	0	0
clodronic acid	0	0	0	0	0	0	0	0	0
clofazimine	0	0	0	1	0	1	1	1	1
clofibrate	0	0	0	1	0	1	1	1	1
clomethiazole	1	1	0	0	0	0	0	2	1
clomifene	0	0	0	0	0	0	1	1	1
clomipramine	0	0	0	0	1	0	1	1	1
clonazepam	0	0	0	0	0	1	0	1	1
clonidine	0	0	0	0	0	0	1	1	1
clopamide	0	0	0	0	0	0	0	0	0
cloperastine	0	0	0	0	0	0	0	0	0
clopidogrel	0	1	0	1	1	0	1	2	1
clotiapine	0	0	0	0	0	0	0	0	0
cloxacillin	0	1	0	1	1	0	1	2	1
clozapine	0	0	0	0	1	0	1	1	1
codeine	0	0	0	0	0	0	0	0	0
colchicine	0	0	0	0	0	1	0	1	1
colesevelam	0	0	0	0	0	0	0	0	0
colestipol	0	0	0	0	1	0	0	1	1
colestyramine	0	0	0	0	0	0	0	0	0
conjugated estrogens	0	0	0	1	0	0	0	1	1
cortisone	0	0	0	0	0	1	0	1	1
cromoglicic acid	0	0	0	0	0	0	0	0	0
cyanocobalamin	0	0	0	0	0	0	0	0	0
cyclandelate	0	0	0	0	0	0	0	0	0
cyclizine	0	0	0	1	0	0	1	1	1
cyclofenil	0	0	0	1	0	0	1	1	1
cycloserine	0	0	0	0	0	0	0	0	0
cyclothiazide	0	0	0	0	0	0	0	0	0
cyproheptadine	0	0	0	1	1	1	1	1	1
cyproterone	1	0	0	0	0	0	1	2	1
dabigatran etexilate	0	0	0	0	0	0	0	0	0
danazol	1	1	0	1	1	1	1	2	1
dantrolene	1	1	0	1	1	0	1	2	1
dapsone	0	0	0	1	0	0	1	1	1
darifenacin	0	0	0	0	0	0	0	0	0
darunavir	0	0	0	0	1	0	1	1	1
deflazacort	0	0	0	0	0	0	0	0	0
delapril	0	0	0	0	0	0	0	0	0
delavirdine	0	1	0	0	1	0	0	2	1
demeclocycline	0	1	0	1	0	0	1	2	1
desipramine	1	1	0	1	0	0	1	2	1
desloratadine	0	0	0	0	0	0	1	1	1
desmopressin	0	0	0	0	0	0	0	0	0
desvenlafaxine	0	0	0	0	0	0	0	0	0
dexamethasone	0	0	0	0	0	0	0	0	0
dexamfetamine	0	0	0	0	0	0	0	0	0
dexchlorpheniramine	0	0	0	0	0	0	0	0	0
dexfenfluramine	0	0	0	0	0	1	1	1	1
dexibuprofen	1	1	0	1	1	0	1	2	1
dexketoprofen	0	0	0	0	0	0	0	0	0
dextromethorphan	0	0	0	0	0	0	0	0	0
dextropropoxyphene	0	0	0	1	0	1	1	1	1
dextrothyroxine	0	0	0	0	0	0	0	0	0
diazepam	0	1	0	1	1	0	0	2	1
dibenzepin	0	0	0	0	0	0	0	0	0
diclofenac	1	1	1	1	1	0	1	2	1
diclofenamide	0	0	0	1	0	0	0	1	1
dicloxacillin	0	0	0	0	0	0	1	1	1
dicoumarol	0	0	0	0	0	0	0	0	0
dicycloverine	0	0	0	0	0	0	0	0	0
didanosine	1	1	1	0	1	1	1	2	1
dienestrol	0	0	0	0	0	0	0	0	0
diethylcarbamazine	0	0	0	0	0	0	0	0	0
diethylstilbestrol	1	0	0	1	0	0	1	2	1
diflunisal	1	1	0	1	1	0	1	2	1
digitoxin	0	0	0	0	0	0	0	0	0
digoxin	0	0	0	0	0	0	0	0	0
dihydralazine	0	1	0	0	0	0	1	2	1
dihydrocodeine	0	0	0	0	0	0	0	0	0
dihydroergotamine	0	0	0	0	0	0	0	0	0
dihydrotachysterol	0	0	0	0	0	0	0	0	0
diloxanide	0	0	0	0	0	0	0	0	0
diltiazem	1	0	0	1	0	0	1	2	1
dimetindene	0	0	0	0	0	0	0	0	0
dinoprostone	0	0	0	1	0	0	0	1	1
diphenhydramine	0	0	0	0	0	0	0	0	0
diphenoxylate	0	0	0	0	0	0	0	0	0
diprophylline	0	0	0	0	0	0	0	0	0
dipyridamole	0	1	0	0	0	0	1	2	1
dirithromycin	0	0	0	0	0	0	0	0	0
disopyramide	0	1	0	1	1	0	0	2	1
distigmine	0	0	0	0	0	0	0	0	0
disulfiram	1	1	1	1	1	0	1	2	1
dixyrazine	0	0	0	0	0	0	0	0	0
docusate sodium	0	0	0	0	0	0	1	1	1
dolasetron	0	0	0	0	0	0	0	0	0
domperidone	0	0	0	0	0	0	0	0	0
donepezil	0	0	0	0	0	0	0	0	0
dosulepin	0	0	0	0	0	0	0	0	0
doxazosin	0	0	0	0	0	0	1	1	1
doxepin	0	0	0	1	0	0	1	1	1
doxycycline	0	0	0	0	0	0	0	0	0
dronedarone	0	1	1	1	0	0	0	2	1
drotaverine	0	0	0	0	0	0	0	0	0
duloxetine	1	1	0	1	1	0	0	2	1
dutasteride	0	0	0	0	0	0	0	0	0
ebastine	0	0	0	0	0	0	0	0	0
efavirenz	1	1	0	0	1	0	1	2	1
eletriptan	0	0	0	0	0	0	0	0	0
eltrombopag	1	1	0	0	1	0	0	2	1
emepronium	0	0	0	0	0	0	0	0	0
emtricitabine	1	0	0	0	0	1	0	2	1
enalapril	1	1	1	1	1	0	1	2	1
encainide	0	0	0	1	0	0	1	1	1
enoxacin	0	0	0	1	1	1	1	1	1
enprostil	0	0	0	0	0	0	0	0	0
entacapone	0	0	0	0	1	0	0	1	1
entecavir	0	0	0	0	1	1	1	1	1
ephedrine	0	0	0	0	0	0	0	0	0
eplerenone	0	0	0	0	1	0	0	1	1
eprosartan	0	0	0	0	0	0	0	0	0
erdosteine	0	0	0	0	0	0	0	0	0
ergoloid mesylates	0	0	0	0	0	0	0	0	0
ergometrine	0	0	0	0	0	0	0	0	0
ergotamine	0	0	0	0	0	0	0	0	0
eritrityl tetranitrate	0	0	0	0	0	0	0	0	0
erythromycin	0	1	0	1	0	1	1	2	1
escitalopram	0	1	0	0	0	0	0	2	1
eslicarbazepine	0	0	0	0	0	0	0	0	0
esomeprazole	0	1	0	1	0	0	1	2	1
estazolam	0	0	0	0	0	0	0	0	0
estradiol	0	0	0	1	0	0	0	1	1
etacrynic acid	1	1	0	1	1	0	0	2	1
ethambutol	0	0	0	0	0	0	1	1	1
ethchlorvynol	0	0	0	1	0	0	0	1	1
ethionamide	0	0	0	1	0	0	1	1	1
ethosuximide	0	0	0	0	0	0	0	0	0
ethotoin	0	0	0	1	0	0	1	1	1
etilefrine	0	0	0	0	0	0	0	0	0
etodolac	1	1	0	1	1	0	1	2	1
etoricoxib	0	0	0	0	0	0	0	0	0
etravirine	0	1	0	0	1	0	1	2	1
etretinate	0	1	0	0	0	0	1	2	1
everolimus	1	1	0	0	1	0	0	2	1
exemestane	0	0	0	0	1	0	1	1	1
ezetimibe	0	0	0	1	1	0	1	1	1
famciclovir	0	0	0	1	0	0	0	1	1
famotidine	0	0	0	1	0	1	1	1	1
fampridine	0	0	0	0	0	0	0	0	0
febuxostat	0	1	1	1	1	0	1	2	1
felbamate	1	1	1	1	1	0	0	2	1
felodipine	0	0	0	0	0	0	0	0	0
fenbufen	0	0	0	0	0	0	0	0	0
fenfluramine	0	0	0	0	0	0	0	0	0
fenofibrate	0	0	0	0	1	0	1	1	1
fenoprofen	1	1	0	1	1	0	1	2	1
fenoterol	0	0	0	0	0	0	0	0	0
fesoterodine	0	0	0	0	0	0	0	0	0
fexofenadine	0	0	0	0	0	0	0	0	0
fidaxomicin	0	0	0	0	0	0	0	0	0
finasteride	0	0	0	0	0	0	0	0	0
fingolimod	0	0	0	0	1	0	0	1	1
flavoxate	0	0	0	0	0	0	0	0	0
flecainide	0	1	0	1	0	0	0	2	1
fleroxacin	0	0	0	0	0	0	0	0	0
floctafenine	0	0	0	0	0	0	0	0	0
flucloxacillin	0	0	0	0	1	0	1	1	1
fluconazole	1	1	0	1	1	0	1	2	1
flucytosine	1	1	0	1	1	0	1	2	1
fludrocortisone	0	0	0	0	0	0	0	0	0
flufenamic acid	0	0	0	0	0	0	0	0	0
flumequine	0	0	0	0	0	0	1	1	1
flunarizine	0	0	0	0	0	0	0	0	0
flunitrazepam	0	0	0	0	0	0	0	0	0
fluocortolone	0	0	0	0	0	0	0	0	0
fluoxetine	0	1	0	1	0	0	1	2	1
fluoxymesterone	0	0	0	1	0	0	1	1	1
flupentixol	0	0	0	0	0	0	0	0	0
fluphenazine	0	1	0	1	1	0	0	2	1
flupirtine	0	0	0	0	0	0	0	0	0
flurazepam	0	0	0	1	1	0	1	1	1
flurbiprofen	1	1	0	1	1	0	1	2	1
flutamide	1	1	1	1	1	0	1	2	1
fluvastatin	1	1	0	1	1	0	1	2	1
fluvoxamine	0	0	0	0	1	1	1	1	1
folic acid	0	0	0	0	0	0	0	0	0
fosamprenavir	0	0	0	0	1	0	0	1	1
fosfomycin	0	1	0	1	1	1	0	2	1
fosinopril	1	1	0	1	1	0	1	2	1
frovatriptan	0	0	0	0	0	0	0	0	0
furosemide	0	0	0	1	0	0	0	1	1
fusidic acid	0	0	0	1	1	0	0	1	1
gabapentin	0	0	0	1	1	1	0	1	1
galantamine	0	0	0	0	0	0	1	1	1
ganciclovir	0	1	0	0	1	0	0	2	1
gatifloxacin	0	0	0	0	0	0	0	0	0
gemfibrozil	0	0	0	0	0	0	0	0	0
glibenclamide	1	0	0	1	1	0	1	2	1
gliclazide	0	1	0	0	1	0	1	2	1
glimepiride	0	1	0	1	0	0	1	2	1
glipizide	0	0	0	1	1	0	0	1	1
gliquidone	0	0	0	1	0	0	0	1	1
glucosamine	0	0	0	0	0	0	0	0	0
glutamic acid hydrochloride	0	0	0	0	0	0	0	0	0
glutethimide	0	0	0	0	0	0	0	0	0
glyceryl trinitrate	0	0	0	0	0	0	0	0	0
glycopyrronium bromide	0	0	0	0	0	0	0	0	0
granisetron	0	0	0	0	1	0	0	1	1
grepafloxacin	0	0	0	0	0	0	0	0	0
griseofulvin	1	0	0	1	0	0	0	2	1
guaifenesin	0	0	0	0	0	0	0	0	0
guanethidine	0	0	0	0	0	0	0	0	0
guanfacine	0	0	0	0	0	0	0	0	0
halazepam	0	0	0	0	0	0	0	0	0
halofantrine	0	0	0	0	0	0	0	0	0
haloperidol	0	0	0	1	0	0	1	1	1
hexoprenaline	0	0	0	0	0	0	0	0	0
hydralazine	1	1	0	1	1	0	1	2	1
hydrochlorothiazide	0	0	0	1	0	0	0	1	1
hydrocodone	0	0	0	0	0	0	0	0	0
hydrocortisone	0	0	0	0	0	1	0	1	1
hydroflumethiazide	0	0	0	0	0	0	0	0	0
hydrogen peroxide	0	0	0	0	0	0	0	0	0
hydromorphone	0	0	0	0	0	0	0	0	0
hydroxychloroquine	0	1	0	0	0	0	0	2	1
hydroxyzine	0	0	0	0	0	0	0	0	0
hyoscyamine	0	0	0	0	0	0	0	0	0
ibandronic acid	0	0	0	0	0	0	0	0	0
ibopamine	0	0	0	0	0	0	0	0	0
ibuprofen	1	1	1	1	1	1	1	2	1
imidapril	0	0	0	0	0	0	0	0	0
imipramine	1	1	1	1	1	0	1	2	1
indapamide	0	0	0	0	0	0	1	1	1
indinavir	0	0	0	0	1	0	0	1	1
indometacin	1	1	0	1	1	0	1	2	1
inosine pranobex	0	0	0	0	0	0	0	0	0
ipecacuanha	0	0	0	0	0	0	0	0	0
irbesartan	0	0	0	1	1	1	1	1	1
isocarboxazid	0	0	0	0	0	0	0	0	0
isoetarine	0	0	0	0	0	0	0	0	0
isoniazid	1	1	1	1	1	0	1	2	1
isoprenaline	0	0	0	0	0	0	0	0	0
isopropamide	0	0	0	0	0	0	0	0	0
isosorbide dinitrate	0	0	0	0	0	0	0	0	0
isosorbide mononitrate	0	0	0	0	0	0	0	0	0
isotretinoin	0	0	0	0	0	0	1	1	1
isoxsuprine	0	0	0	0	0	0	0	0	0
isradipine	0	0	0	0	0	0	0	0	0
itraconazole	1	1	0	1	1	0	0	2	1
ivabradine	0	0	0	0	0	0	0	0	0
ivermectin	0	0	0	0	0	0	1	1	1
josamycin	0	0	0	0	0	0	0	0	0
ketanserin	0	0	0	0	0	0	0	0	0
ketobemidone	0	0	0	0	0	0	0	0	0
ketoconazole	1	1	1	1	1	0	1	2	1
ketoprofen	1	1	0	1	1	0	1	2	1
ketorolac	1	1	0	1	1	0	1	2	1
ketotifen	0	0	0	0	0	0	0	0	0
labetalol	1	1	0	0	1	0	0	2	1
lacidipine	0	0	0	1	0	0	0	1	1
lacosamide	0	0	0	0	0	0	0	0	0
lactitol	0	0	0	0	0	0	0	0	0
lactulose	0	0	0	0	0	0	0	0	0
lamivudine	1	1	0	1	0	1	0	2	1
lamotrigine	1	1	0	1	1	0	1	2	1
lansoprazole	0	0	0	0	1	0	0	1	1
lanthanum carbonate	0	0	0	0	0	0	0	0	0
leflunomide	1	1	0	0	1	0	0	2	1
lenalidomide	1	1	0	0	1	0	1	2	1
lentinan	0	0	0	0	0	0	0	0	0
lercanidipine	0	0	0	0	0	0	0	0	0
letrozole	0	0	0	0	0	0	0	0	0
levamisole	0	0	0	0	1	0	0	1	1
levetiracetam	0	1	0	0	0	0	1	2	1
levocarnitine	0	0	0	0	0	0	0	0	0
levocetirizine	0	0	0	0	0	0	1	1	1
levodopa	0	0	0	0	0	0	0	0	0
levodropropizine	0	0	0	0	0	0	0	0	0
levofloxacin	1	1	0	1	1	0	1	2	1
levomepromazine	0	0	0	0	0	0	0	0	0
levonorgestrel	0	0	0	0	0	0	0	0	0
levosulpiride	0	0	0	1	0	0	1	1	1
levothyroxine sodium	1	1	0	0	0	0	0	2	1
linagliptin	0	0	0	0	0	0	0	0	0
lincomycin	0	0	0	1	0	0	0	1	1
linezolid	0	1	0	0	1	0	0	2	1
liothyronine sodium	0	0	0	0	0	0	0	0	0
liquid paraffin	0	0	0	0	0	0	0	0	0
lisdexamfetamine	0	0	0	0	0	0	0	0	0
lisinopril	1	1	0	1	0	0	1	2	1
lisuride	0	0	0	0	0	0	0	0	0
lithium	0	0	0	0	1	0	0	1	1
lofepramine	0	1	0	1	0	0	1	2	1
lofexidine	0	0	0	0	0	0	0	0	0
loperamide	0	0	0	0	0	0	0	0	0
loprazolam	0	0	0	0	0	0	0	0	0
loracarbef	0	0	0	0	0	0	0	0	0
loratadine	0	1	1	1	0	0	1	2	1
lorazepam	0	0	0	1	1	0	0	1	1
lormetazepam	0	0	0	0	0	0	0	0	0
lornoxicam	0	0	0	0	0	0	0	0	0
losartan	1	1	0	1	1	0	1	2	1
lovastatin	1	1	0	1	1	0	1	2	1
loxapine	0	0	0	0	0	0	0	0	0
lumiracoxib	1	1	0	0	0	0	0	2	1
macrogol	0	0	0	0	0	0	0	0	0
magnesium carbonate	0	0	0	0	0	0	0	0	0
manidipine	0	0	0	0	0	0	0	0	0
maprotiline	0	0	0	1	1	0	0	1	1
maraviroc	0	1	0	1	1	0	0	2	1
mazindol	0	0	0	0	0	0	0	0	0
mebendazole	0	0	0	0	0	0	1	1	1
mebeverine	0	0	0	0	0	0	0	0	0
meclozine	0	0	0	0	0	0	0	0	0
medazepam	0	0	0	1	0	0	0	1	1
medroxyprogesterone	0	0	0	1	0	0	0	1	1
mefenamic acid	1	1	0	1	1	0	1	2	1
mefloquine	0	0	0	0	1	1	1	1	1
megestrol	0	0	0	1	0	0	0	1	1
melatonin	0	0	0	0	1	0	1	1	1
melitracen	0	0	0	0	0	0	0	0	0
meloxicam	1	1	0	1	1	0	1	2	1
melperone	0	0	0	0	0	0	0	0	0
memantine	0	1	0	0	0	0	1	2	1
mepacrine	0	0	0	0	0	0	1	1	1
mepenzolate	0	0	0	0	0	0	0	0	0
mephenytoin	0	0	0	1	0	0	1	1	1
mepindolol	0	0	0	0	0	0	0	0	0
meprobamate	0	0	0	0	0	0	0	0	0
meptazinol	0	0	0	0	0	0	0	0	0
mepyramine	0	0	0	0	0	0	0	0	0
mesalazine	1	1	0	1	0	0	1	2	1
mesoridazine	0	0	0	0	0	0	0	0	0
mesuximide	0	0	0	0	0	0	0	0	0
metacycline	0	1	0	1	0	0	0	2	1
metamfetamine	0	0	0	0	0	0	0	0	0
metformin	0	0	0	1	1	0	1	1	1
methadone	0	0	0	0	0	0	0	0	0
methantheline	0	0	0	0	0	0	0	0	0
methaqualone	0	0	0	0	0	0	0	0	0
methazolamide	0	1	0	0	0	0	0	2	1
methdilazine	0	0	0	1	0	0	0	1	1
methenamine	0	0	0	0	0	0	0	0	0
methocarbamol	0	0	0	0	0	0	0	0	0
methotrexate	1	1	0	1	1	0	1	2	1
methoxsalen	0	0	0	0	0	0	1	1	1
methyclothiazide	0	0	0	1	0	0	0	1	1
methyldopa (levorotatory)	1	1	0	1	1	0	1	2	1
methyldopa (racemic)	1	1	0	1	1	0	1	2	1
methylergometrine	0	0	0	0	0	0	0	0	0
methylphenidate	0	1	0	0	1	0	1	2	1
methylphenobarbital	0	1	0	1	0	0	0	2	1
methylprednisolone	0	0	0	0	1	0	0	1	1
methyltestosterone	0	0	0	1	0	0	1	1	1
methysergide	0	0	0	0	0	0	0	0	0
metildigoxin	0	0	0	0	0	0	0	0	0
metoclopramide	0	0	0	0	0	0	0	0	0
metolazone	0	0	0	1	0	0	1	1	1
metoprolol	0	0	0	1	0	0	1	1	1
metrifonate	0	0	0	0	0	0	0	0	0
metronidazole	0	0	0	0	1	0	0	1	1
mexiletine	0	1	0	0	1	0	0	2	1
mianserin	0	0	0	1	0	0	0	1	1
mibefradil	0	0	0	1	0	0	0	1	1
miconazole	0	0	0	0	0	0	0	0	0
midazolam	0	0	0	0	0	0	0	0	0
midodrine	0	0	0	0	0	0	0	0	0
mifepristone	0	0	0	0	0	0	0	0	0
miglitol	0	0	0	0	0	0	0	0	0
miglustat	0	0	0	0	0	0	0	0	0
milnacipran	0	0	0	0	1	0	1	1	1
minocycline	1	1	1	0	1	0	1	2	1
minoxidil	0	0	0	0	0	0	0	0	0
miocamycin	0	0	0	0	0	0	0	0	0
mirtazapine	0	0	0	1	1	0	0	1	1
misoprostol	0	0	0	0	0	0	0	0	0
mizolastine	0	0	0	0	0	0	0	0	0
moclobemide	1	0	0	1	1	0	0	2	1
modafinil	0	0	0	0	0	0	0	0	0
moexipril	0	0	0	0	0	0	1	1	1
molindone	0	0	0	0	0	0	0	0	0
montelukast	0	0	0	0	1	0	1	1	1
moracizine	0	0	0	1	1	0	0	1	1
morphine	0	0	0	0	0	0	0	0	0
moxifloxacin	1	1	0	1	0	0	1	2	1
moxonidine	0	0	0	1	1	0	1	1	1
mycophenolic acid	0	0	0	0	0	0	0	0	0
nabumetone	1	1	0	1	1	0	1	2	1
nadolol	0	0	0	0	0	0	0	0	0
naftidrofuryl	0	1	0	1	0	0	1	2	1
nalidixic acid	0	0	0	0	0	0	0	0	0
naltrexone	0	0	0	0	0	0	1	1	1
naproxen	1	1	0	1	1	1	1	2	1
naratriptan	0	0	0	0	0	0	0	0	0
natamycin	0	0	0	0	0	0	0	0	0
nateglinide	0	0	0	1	0	0	1	1	1
nebivolol	0	0	0	0	0	0	0	0	0
nefazodone	1	1	1	1	1	0	1	2	1
nelfinavir	0	0	0	1	0	0	0	1	1
neomycin	0	0	0	0	0	0	0	0	0
neostigmine	0	0	0	0	0	0	0	0	0
netilmicin	0	0	0	0	0	0	0	0	0
nevirapine	1	1	0	1	1	1	1	2	1
nicardipine	0	0	0	1	1	0	1	1	1
niclosamide	0	0	0	0	0	0	0	0	0
nicorandil	0	0	0	0	0	0	0	0	0
nicotinamide	0	0	0	1	0	0	0	1	1
nicotinic acid	0	1	0	1	1	0	1	2	1
nifedipine	0	0	0	1	0	0	1	1	1
niflumic acid	1	0	0	0	0	0	0	2	1
nifurtimox	0	0	0	0	0	0	1	1	1
nilutamide	0	0	0	0	1	0	1	1	1
nilvadipine	0	0	0	1	0	0	0	1	1
nimesulide	1	1	1	1	1	0	1	2	1
nimodipine	0	0	0	1	0	0	1	1	1
nisoldipine	0	0	0	1	0	0	0	1	1
nitazoxanide	0	0	0	0	0	0	0	0	0
nitisinone	0	1	1	0	0	1	0	2	1
nitrazepam	0	0	0	0	0	0	0	0	0
nitrendipine	0	0	0	1	0	0	0	1	1
nitrofurantoin	1	1	1	1	1	0	1	2	1
nizatidine	0	0	0	1	1	0	1	1	1
norethisterone	0	0	0	1	0	0	0	1	1
norfloxacin	1	1	0	1	1	0	1	2	1
nortriptyline	1	1	0	1	1	0	0	2	1
ofloxacin	1	1	0	1	1	0	1	2	1
olanzapine	0	0	0	0	1	0	1	1	1
olmesartan medoxomil	0	0	0	0	0	0	0	0	0
olsalazine	0	0	0	0	0	0	1	1	1
omeprazole	1	1	0	1	1	0	0	2	1
ondansetron	1	1	0	0	1	0	1	2	1
opipramol	0	0	0	1	0	0	0	1	1
orciprenaline	0	0	0	0	0	0	0	0	0
orlistat	0	1	1	1	1	0	0	2	1
ornidazole	0	0	0	1	1	0	1	1	1
orphenadrine (chloride)	0	0	0	0	0	0	0	0	0
orphenadrine (citrate)	0	0	0	0	0	0	0	0	0
oseltamivir	0	0	0	0	0	0	1	1	1
oxacillin	0	0	0	1	1	0	1	1	1
oxamniquine	0	0	0	0	1	0	0	1	1
oxaprozin	1	1	1	1	1	0	1	2	1
oxatomide	0	0	0	0	0	0	0	0	0
oxazepam	0	0	0	1	0	0	0	1	1
oxcarbazepine	0	0	0	0	1	0	1	1	1
oxprenolol	0	0	0	0	0	0	0	0	0
oxybutynin	0	0	0	0	0	0	0	0	0
oxycodone	0	0	0	0	0	0	0	0	0
oxymetholone	1	1	0	1	0	1	1	2	1
oxyphencyclimine	0	0	0	0	0	0	0	0	0
oxytetracycline	0	1	0	1	0	0	0	2	1
paliperidone	0	0	0	0	0	0	0	0	0
pantoprazole	0	1	0	1	1	1	1	2	1
papaverine	0	0	0	1	0	0	1	1	1
paracetamol	1	1	0	0	1	0	1	2	1
paraldehyde	0	0	0	0	0	0	0	0	0
paramethadione	0	0	0	1	0	0	1	1	1
paramethasone	0	0	0	0	0	1	0	1	1
paricalcitol	0	0	0	0	0	0	0	0	0
paromomycin	0	0	0	0	0	0	0	0	0
paroxetine	1	1	0	1	1	0	1	2	1
pefloxacin	0	0	0	0	0	0	0	0	0
pemoline	1	1	1	1	1	0	1	2	1
penbutolol	0	0	0	0	0	0	0	0	0
penfluridol	0	0	0	0	0	0	0	0	0
penicillamine	0	1	0	0	0	0	1	2	1
pentaerithrityl tetranitrate	0	0	0	0	0	0	0	0	0
pentazocine	0	0	0	0	0	0	0	0	0
pentobarbital	0	0	0	0	0	0	0	0	0
pentoxifylline	0	0	0	1	0	0	1	1	1
pentoxyverine	0	0	0	0	0	0	0	0	0
perazine	0	0	0	0	0	0	1	1	1
pergolide	0	0	0	0	0	0	0	0	0
periciazine	0	0	0	0	0	0	1	1	1
perindopril	1	1	0	1	1	0	0	2	1
perphenazine	0	0	0	1	0	0	0	1	1
pethidine	0	0	0	0	0	0	0	0	0
phenacemide	1	0	0	1	0	0	1	2	1
phenazopyridine	0	0	0	1	1	1	1	1	1
phenelzine	1	1	0	1	1	1	0	2	1
phenformin	0	0	0	0	0	0	0	0	0
phenindione	1	0	0	0	0	0	1	2	1
pheniramine	0	0	0	0	0	0	0	0	0
phenobarbital	0	0	0	0	0	0	1	1	1
phenolphthalein	1	1	0	0	0	0	0	2	1
phenoxybenzamine	0	0	0	0	0	0	0	0	0
phenoxymethylpenicillin	0	0	0	0	1	0	1	1	1
phenprocoumon	0	0	0	0	0	0	0	0	0
phensuximide	0	0	0	0	0	0	0	0	0
phentermine	0	0	0	0	0	0	0	0	0
phentolamine	0	0	0	0	0	0	0	0	0
phenylbutazone	1	1	0	1	1	0	1	2	1
phenylephrine	0	0	0	0	0	0	0	0	0
phenylpropanolamine	0	1	0	0	0	0	1	2	1
phenytoin	1	1	0	1	1	1	1	2	1
phytomenadione	0	0	0	1	0	0	0	1	1
pidotimod	0	0	0	0	0	0	0	0	0
pilocarpine	0	0	0	0	0	0	0	0	0
pimozide	0	0	0	1	0	0	0	1	1
pinacidil	0	0	0	0	0	0	0	0	0
pinaverium	0	0	0	0	0	0	0	0	0
pindolol	0	0	0	0	0	0	0	0	0
pioglitazone	1	1	0	1	1	0	0	2	1
pipamperone	0	0	0	0	0	0	1	1	1
pipemidic acid	0	0	0	0	0	0	0	0	0
piperazine	0	0	0	0	0	0	0	0	0
pipotiazine	0	0	0	0	0	0	0	0	0
piracetam	0	0	0	0	0	0	0	0	0
pirbuterol	0	0	0	0	0	0	0	0	0
pirenzepine	0	0	0	0	0	0	0	0	0
pirfenidone	0	0	0	0	0	0	0	0	0
piribedil	0	0	0	0	0	0	0	0	0
piroxicam	1	1	0	1	1	0	1	2	1
pirprofen	1	1	1	1	1	1	1	2	1
pitavastatin	1	1	0	1	1	0	0	2	1
pivmecillinam	0	0	0	0	0	0	0	0	0
pizotifen	0	0	0	1	0	0	0	1	1
polycarbophil calcium	0	0	0	0	0	0	0	0	0
polystyrene sulfonate	0	0	0	0	0	0	0	0	0
polythiazide	0	0	0	0	0	0	0	0	0
posaconazole	1	1	0	0	1	0	1	2	1
potassium chloride	0	0	0	0	0	0	0	0	0
potassium citrate	0	0	0	0	0	0	0	0	0
potassium clorazepate	0	1	0	1	0	0	0	2	1
potassium hydrogencarbonate	0	0	0	0	0	0	0	0	0
potassium hydrogentartrate	0	0	0	0	0	0	0	0	0
potassium iodide	0	0	0	0	0	0	0	0	0
prajmaline	0	0	0	1	0	0	1	1	1
pramipexole	0	0	0	0	0	0	0	0	0
prasugrel	0	0	0	0	0	0	0	0	0
pravastatin	1	1	0	1	0	0	0	2	1
prazepam	0	0	0	0	0	0	0	0	0
praziquantel	0	0	0	0	0	0	0	0	0
prazosin	0	0	0	0	0	0	0	0	0
prednisolone	1	1	0	0	1	0	0	2	1
prednisone	0	0	0	0	0	1	0	1	1
pregabalin	0	0	0	1	1	0	0	1	1
primaquine	0	0	0	0	0	0	0	0	0
primidone	0	0	0	0	0	0	0	0	0
probenecid	1	0	0	0	0	0	0	2	1
procainamide	1	1	0	1	1	1	1	2	1
procaterol	0	0	0	0	0	0	0	0	0
prochlorperazine	0	1	0	1	1	1	0	2	1
procyclidine	0	0	0	0	0	0	0	0	0
progesterone	0	1	0	1	0	0	1	2	1
proglumide	0	0	0	0	0	0	0	0	0
proguanil	0	0	0	1	0	0	1	1	1
promazine	0	0	0	1	0	0	0	1	1
promethazine	0	0	0	1	0	0	0	1	1
propafenone	1	1	0	0	0	1	1	2	1
propantheline	0	0	0	0	0	0	0	0	0
propicillin	0	0	0	0	0	0	0	0	0
propiomazine	0	0	0	0	0	0	0	0	0
propiverine	0	0	0	0	0	0	0	0	0
propranolol	0	0	0	0	0	0	0	0	0
propylthiouracil	1	1	0	1	1	1	1	2	1
proquazone	0	0	0	0	0	0	0	0	0
protriptyline	0	0	0	0	0	0	0	0	0
prucalopride	0	0	0	0	0	0	0	0	0
prulifloxacin	0	0	0	0	0	0	0	0	0
pseudoephedrine	0	0	0	0	0	0	0	0	0
pyrantel	0	0	0	0	1	0	0	1	1
pyrazinamide	1	1	1	1	1	0	1	2	1
pyridostigmine	0	0	0	0	0	0	0	0	0
pyridoxine (vit B6)	0	0	0	0	0	0	0	0	0
pyrimethamine	0	0	0	0	0	0	0	0	0
pyrvinium	0	0	0	0	0	0	0	0	0
quazepam	0	0	0	0	0	0	0	0	0
quetiapine	0	0	0	0	1	0	0	1	1
quinagolide	0	0	0	0	0	0	0	0	0
quinapril	0	0	0	0	0	0	1	1	1
quinethazone	0	0	0	1	0	0	0	1	1
quinidine	0	1	0	1	1	1	1	2	1
quinine	0	0	0	0	0	0	1	1	1
rabeprazole	0	1	0	1	1	0	1	2	1
raloxifene	0	0	0	0	0	0	1	1	1
raltegravir	0	1	0	0	1	0	1	2	1
ramipril	0	1	1	1	1	0	0	2	1
ranitidine bismuth citrate	0	0	0	0	0	0	0	0	0
ranitidine	1	1	0	1	1	0	1	2	1
ranolazine	0	0	0	0	0	0	0	0	0
rasagiline	0	0	0	0	0	0	0	0	0
reboxetine	0	0	0	0	0	0	0	0	0
remoxipride	0	0	0	0	0	0	0	0	0
repaglinide	0	0	0	1	1	0	1	1	1
reserpine	0	0	0	0	0	0	0	0	0
retigabine	0	0	0	0	0	0	0	0	0
ribavirin	0	1	0	0	1	0	0	2	1
rifabutin	0	0	0	0	0	0	0	0	0
rifampicin	1	1	1	1	1	0	1	2	1
rifaximin	0	0	0	0	0	0	0	0	0
rilpivirine	0	0	0	0	1	0	0	1	1
riluzole	1	0	0	1	1	0	1	2	1
rimonabant	0	0	0	0	0	0	0	0	0
risperidone	0	0	0	1	1	0	0	1	1
ritodrine	0	0	0	0	0	0	0	0	0
ritonavir	0	0	0	1	1	0	1	1	1
rivaroxaban	0	0	0	1	0	0	1	1	1
rivastigmine	0	0	0	0	0	0	0	0	0
rizatriptan	0	0	0	0	0	0	0	0	0
rofecoxib	0	1	0	1	1	0	1	2	1
roflumilast	0	0	0	0	0	0	0	0	0
rokitamycin	0	0	0	0	0	0	0	0	0
ropinirole	0	0	0	1	1	0	0	1	1
rosiglitazone	0	0	0	1	1	0	0	1	1
rosoxacin	0	0	0	0	0	0	0	0	0
rosuvastatin	1	1	0	1	1	0	1	2	1
roxatidine	0	0	0	0	0	0	0	0	0
roxithromycin	0	1	1	1	1	0	0	2	1
rufinamide	0	0	0	0	0	0	0	0	0
rufloxacin	0	0	0	0	0	0	0	0	0
saccharomyces boulardii	0	0	0	0	0	0	0	0	0
salbutamol	0	0	0	0	0	0	0	0	0
salicylamide	0	0	0	0	0	0	0	0	0
salsalate	1	1	0	1	1	0	1	2	1
saquinavir	0	0	0	1	1	1	1	1	1
saxagliptin	0	0	0	0	0	0	0	0	0
scopolamine	0	0	0	0	0	0	0	0	0
secobarbital	0	0	0	0	0	0	0	0	0
selegiline	0	0	0	0	0	0	0	0	0
sertindole	0	0	0	0	0	0	0	0	0
sertraline	0	1	0	0	0	0	0	2	1
sevelamer	0	0	0	0	0	0	0	0	0
sibutramine	0	0	0	0	0	0	0	0	0
sildenafil	0	0	0	1	1	0	1	1	1
silodosin	0	0	0	1	0	0	0	1	1
simvastatin	1	1	0	1	1	0	1	2	1
sirolimus	1	1	0	0	0	0	0	2	1
sitagliptin	0	0	0	0	0	0	0	0	0
sitaxentan	1	1	0	0	1	0	1	2	1
sodium chloride	0	0	0	0	0	0	0	0	0
sodium fluoride	0	0	0	0	0	0	0	0	0
sodium oxybate	0	0	0	0	0	0	0	0	0
sodium phenylbutyrate	0	0	0	0	0	0	0	0	0
sodium phosphate	0	0	0	0	0	0	0	0	0
sodium picosulfate	0	0	0	0	0	0	0	0	0
sodium salicylate	0	0	0	0	0	0	0	0	0
solifenacin	0	0	0	0	0	0	0	0	0
sorbitol	0	0	0	0	0	0	0	0	0
sotalol	0	0	0	0	0	0	0	0	0
sparfloxacin	0	0	0	0	0	0	0	0	0
spiramycin	0	0	0	0	0	0	1	1	1
spirapril	0	0	0	0	0	0	0	0	0
spironolactone	0	0	0	0	0	0	1	1	1
stanozolol	1	1	0	1	1	0	1	2	1
stavudine	1	1	0	1	1	1	1	2	1
stiripentol	0	0	0	0	0	0	0	0	0
strontium ranelate	0	0	0	0	0	0	1	1	1
sucralfate	0	0	0	0	1	0	0	1	1
sulfadiazine	0	0	0	1	0	0	1	1	1
sulfafurazole	0	0	0	0	0	0	1	1	1
sulfamethizole	0	0	0	1	0	0	1	1	1
sulfamethoxazole	1	1	0	1	0	0	1	2	1
sulfapyridine	0	0	0	0	0	0	1	1	1
sulfasalazine	1	1	1	1	1	1	1	2	1
sulfinpyrazone	0	0	0	0	0	0	0	0	0
sulindac	1	1	0	1	1	0	1	2	1
sulpiride	0	0	0	1	1	0	0	1	1
sultamicillin	0	0	0	0	0	0	0	0	0
sultopride	0	0	0	0	0	0	0	0	0
sumatriptan	0	0	0	0	0	0	0	0	0
suprofen	0	0	0	1	1	0	0	1	1
tacrine	1	1	0	1	1	0	1	2	1
tacrolimus	0	0	0	1	0	0	1	1	1
tadalafil	0	0	0	0	0	0	0	0	0
talinolol	0	0	0	0	0	0	1	1	1
tamoxifen	0	1	1	1	1	0	1	2	1
tamsulosin	0	0	0	0	0	0	0	0	0
tapentadol	0	0	0	0	0	0	0	0	0
tegaserod	0	0	0	0	0	0	1	1	1
telaprevir	0	0	0	0	1	0	0	1	1
telbivudine	1	0	0	0	1	1	0	2	1
telithromycin	1	1	1	1	1	1	1	2	1
telmisartan	0	0	0	0	0	0	0	0	0
temafloxacin	0	0	0	0	0	0	0	0	0
temazepam	0	0	0	0	0	0	0	0	0
tenofovir disoproxil	0	0	0	0	1	1	1	1	1
tenoxicam	0	0	0	1	1	0	1	1	1
terazosin	0	0	0	0	0	0	0	0	0
terbinafine	1	1	1	1	1	0	1	2	1
terbutaline	0	0	0	0	1	0	0	1	1
terfenadine	0	0	0	1	1	0	1	1	1
terodiline	0	0	0	0	0	0	0	0	0
tertatolol	0	0	0	0	0	0	0	0	0
testosterone	0	0	0	1	1	0	1	1	1
tetrabenazine	0	0	0	0	0	0	0	0	0
tetracycline	0	1	0	1	0	0	1	2	1
thalidomide	1	1	0	1	1	0	1	2	1
theophylline	0	0	0	0	0	0	0	0	0
thiamazole	0	0	0	1	0	0	1	1	1
thiamine (vit B1)	0	0	0	0	0	0	0	0	0
thiamphenicol	0	0	0	0	0	0	0	0	0
thiethylperazine	0	0	0	1	0	0	0	1	1
thioctic acid	0	0	0	0	0	0	0	0	0
thioridazine	0	0	0	1	1	0	0	1	1
tiabendazole	1	1	0	1	0	0	0	2	1
tiagabine	0	0	0	0	0	0	0	0	0
tianeptine	0	0	0	0	0	0	1	1	1
tiapride	0	0	0	0	0	0	0	0	0
tiaprofenic acid	0	0	0	0	1	0	0	1	1
tibolone	0	0	0	0	0	0	0	0	0
ticagrelor	0	0	0	0	0	0	0	0	0
ticlopidine	1	1	0	1	1	0	1	2	1
tilidine	0	0	0	0	0	0	0	0	0
timolol	0	0	0	0	0	0	0	0	0
tinidazole	0	0	0	0	0	0	1	1	1
tiotixene	0	0	0	1	0	0	0	1	1
tipranavir	1	1	0	1	1	1	1	2	1
tizanidine	1	1	0	1	1	0	0	2	1
tocainide	0	1	0	1	0	0	1	2	1
tocofersolan	0	0	0	0	0	0	0	0	0
tocopherol (vit E)	0	0	0	0	0	0	1	1	1
tolazamide	0	0	0	1	0	0	1	1	1
tolazoline	0	0	0	0	0	0	1	1	1
tolbutamide	0	0	0	1	0	1	0	1	1
tolcapone	1	1	0	1	1	0	0	2	1
tolmetin	1	1	0	1	1	0	0	2	1
tolperisone	0	0	0	0	0	0	0	0	0
tolterodine	0	0	0	0	0	0	1	1	1
tolvaptan	0	1	0	1	1	0	0	2	1
topiramate	0	1	1	0	0	0	1	2	1
torasemide	0	0	0	0	0	0	0	0	0
toremifene	0	0	0	1	1	0	0	1	1
tramadol	0	0	0	0	0	0	0	0	0
trandolapril	1	1	0	1	1	0	1	2	1
tranexamic acid	0	0	0	0	0	0	0	0	0
tranylcypromine	0	0	0	0	0	0	1	1	1
trazodone	0	0	0	1	1	0	1	1	1
triamcinolone	0	0	0	0	0	1	0	1	1
triamterene	1	1	0	1	1	0	0	2	1
triazolam	1	0	0	1	0	0	0	2	1
trichlormethiazide	0	0	0	0	0	0	0	0	0
tridihexethyl	0	0	0	0	0	0	0	0	0
trifluoperazine	0	0	0	1	0	0	0	1	1
triflupromazine	0	0	0	1	0	0	0	1	1
triflusal	0	0	0	0	0	0	0	0	0
trihexyphenidyl	0	0	0	0	0	0	0	0	0
trilostane	0	0	0	0	0	0	0	0	0
trimazosin	0	0	0	0	0	0	0	0	0
trimebutine	0	0	0	0	0	0	0	0	0
trimetazidine	0	0	0	0	0	0	0	0	0
trimethadione	0	0	0	0	0	0	1	1	1
trimethoprim	0	0	0	1	0	0	0	1	1
trimipramine	0	0	0	1	0	0	0	1	1
trioxysalen	0	0	0	0	0	0	0	0	0
tripelennamine	0	0	0	0	0	0	0	0	0
triprolidine	0	0	0	0	0	0	0	0	0
troglitazone	1	1	1	1	1	0	0	2	1
troleandomycin	0	0	0	1	1	0	1	1	1
tropisetron	0	0	0	0	0	0	0	0	0
trospium	0	0	0	0	0	0	0	0	0
trovafloxacin	1	1	1	1	0	0	1	2	1
tulobuterol	0	0	0	0	0	0	0	0	0
ulipristal	0	0	0	0	0	0	0	0	0
urapidil	0	0	0	0	0	0	0	0	0
ursodeoxycholic acid	0	0	0	1	1	0	0	1	1
valaciclovir	0	0	0	0	1	0	0	1	1
valdecoxib	0	0	0	0	1	0	1	1	1
valganciclovir	0	0	0	0	0	0	0	0	0
valproic acid	1	1	0	1	1	1	1	2	1
valsartan	0	1	0	0	1	0	0	2	1
vancomycin	0	0	0	0	0	0	0	0	0
vardenafil	0	0	0	0	0	0	0	0	0
varenicline	0	0	0	0	0	0	0	0	0
venlafaxine	0	0	0	0	1	0	1	1	1
verapamil	0	0	0	1	0	0	0	1	1
vigabatrin	0	1	0	0	0	0	0	2	1
vildagliptin	0	0	0	0	0	0	1	1	1
viloxazine	0	0	0	0	0	0	0	0	0
vinpocetine	0	0	0	0	0	0	0	0	0
voriconazole	1	1	0	1	1	0	1	2	1
warfarin	0	0	0	1	1	0	1	1	1
xamoterol	0	0	0	0	0	0	0	0	0
ximelagatran	0	0	0	0	1	0	0	1	1
xipamide	0	0	0	0	0	0	0	0	0
zafirlukast	1	1	1	1	1	0	1	2	1
zalcitabine	0	1	0	0	0	1	0	2	1
zaleplon	0	0	0	0	0	0	0	0	0
zidovudine	1	1	0	1	1	1	1	2	1
zinc acetate	0	0	0	0	0	0	0	0	0
zinc sulfate	1	1	0	1	0	0	0	2	1
ziprasidone	0	0	0	0	0	0	0	0	0
zofenopril	0	0	0	0	0	0	0	0	0
zolmitriptan	0	0	0	0	0	0	0	0	0
zolpidem	0	0	0	1	1	0	1	1	1
zonisamide	0	0	0	0	0	0	0	0	0
zopiclone	0	0	0	0	0	0	0	0	0
zotepine	0	0	0	0	1	0	0	1	1
zuclopenthixol	0	0	0	0	0	0	0	0	0
ferrous glycine sulfate	0	0	0	0	0	0	0	0	0
ferrous fumarate	0	0	0	0	0	0	0	0	0
ferrous gluconate	0	0	0	0	0	0	0	0	0
ferrous carbonate	0	0	0	0	0	0	0	0	0
ferrous succinate	0	0	0	0	0	0	0	0	0
ferrous sulfate	0	0	0	0	0	0	0	0	0
ferrous tartrate	0	0	0	0	0	0	0	0	0
ferrous aspartate	0	0	0	0	0	0	0	0	0
ferrous ascorbate	0	0	0	0	0	0	0	0	0
ferrous iodine	0	0	0	0	0	0	0	0	0
ferric sodium citrate	0	0	0	0	0	0	0	0	0
saccharated iron oxide	0	0	0	0	0	0	0	0	0
sodium feredetate	0	0	0	0	0	0	0	0	0
ferrous chloride	0	0	0	0	0	0	0	0	0
ferric oxide polymaltose complexes	0	0	0	0	0	0	0	0	0
ferric proteinsuccinylate	0	0	0	0	0	0	0	0	0
Abecarnil	0	0	0	0	0	0	0	0	0
Acetylcarnitine	0	0	0	0	0	0	0	0	0
Alacepril	0	0	0	0	0	0	0	0	0
Alendronate	0	0	0	0	1	0	0	1	1
Amineptine	0	0	0	1	1	0	1	1	1
Amtolmetin	0	0	0	0	0	0	0	0	0
Aniracetam	0	0	0	0	0	0	0	0	0
Aranidipine	0	0	0	0	0	0	0	0	0
Attapulgite	0	0	0	0	0	0	0	0	0
Azosemide	0	0	0	0	0	0	0	0	0
Bamifylline	0	0	0	0	0	0	0	0	0
Beclomethasone	0	0	0	0	0	0	0	0	0
Befunolol	0	0	0	0	0	0	0	0	0
Beraprost	0	0	0	0	0	0	0	0	0
Bethanidine	0	0	0	0	0	0	0	0	0
Bopindolol	0	0	0	0	0	0	0	0	0
Brequinar	0	0	0	0	0	0	0	0	0
Bucindolol	0	0	0	0	0	0	0	0	0
Bunazosin	0	0	0	0	0	0	0	0	0
Butabarbital	0	0	0	0	0	0	0	0	0
Butalbital	0	0	0	0	0	0	0	0	0
Calcifediol	0	0	0	0	0	0	0	0	0
Canrenoate	0	0	0	0	0	0	0	0	0
Capecitabine	0	0	0	0	1	0	1	2	1
Carbenicillin	0	0	0	0	1	1	1	1	1
Carbocysteine	0	0	0	0	0	0	0	0	0
Carprofen	0	0	0	1	0	0	1	1	1
Chenodiol	0	0	0	0	1	0	0	1	1
Chlorambucil	0	0	0	1	0	0	0	1	1
Chlorphenesin	0	0	0	0	0	0	0	0	0
Cholecalciferol	0	0	0	0	0	0	0	0	0
Cifenline	0	0	0	0	0	0	1	1	1
Clebopride	0	0	0	0	0	0	0	0	0
Clenbuterol	0	0	0	0	0	0	0	0	0
Clonixin	0	0	0	0	0	0	0	0	0
Clovoxamine	0	0	0	0	0	0	0	0	0
Cyclacillin	0	0	0	0	0	0	0	0	0
Cyclobenzaprine	0	0	0	1	0	0	1	1	1
Cyclophosphamide	1	1	0	1	1	1	1	2	1
Cysteamine	0	0	0	0	0	0	0	0	0
Delorazepam	0	0	0	0	0	0	0	0	0
Deserpidine	0	0	0	0	0	0	0	0	0
Dexlansoprazole	0	0	0	0	0	1	1	1	1
Dexmethylphenidate	0	0	0	0	0	0	0	0	0
Diacerein	0	0	0	0	0	0	1	1	1
Diacetylmorphine	0	0	0	0	0	0	0	0	0
Diazoxide	0	0	0	0	0	0	0	0	0
Dipyrone	0	0	0	0	0	0	0	0	0
Dofetilide	0	0	0	0	0	0	0	0	0
Doxifluridine	0	0	0	0	0	0	0	0	0
Doxofylline	0	0	0	0	0	0	0	0	0
Doxylamine	0	0	0	0	0	0	0	0	0
Droloxifene	0	0	0	0	0	0	0	0	0
Dronabinol	0	0	0	0	0	0	0	0	0
Droxicam	1	1	0	1	1	0	1	2	1
Dyclonine	0	0	0	0	0	0	0	0	0
Ebrotidine	1	1	0	1	1	0	1	2	1
Eniluracil	0	0	0	0	0	0	0	0	0
Enoximone	0	0	0	0	0	0	0	0	0
Estramustine	0	0	0	0	1	0	0	1	1
Ethamsylate	0	0	0	0	0	0	0	0	0
Ethinamate	0	0	0	0	0	0	0	0	0
Ethopropazine	0	0	0	1	0	0	0	1	1
Etidronate	0	0	0	0	0	0	0	0	0
Etizolam	0	0	0	0	0	0	0	0	0
Etoposide	0	1	0	0	1	0	1	2	1
Etozolin	0	0	0	0	0	0	0	0	0
Fadrozole	0	0	0	0	0	0	0	0	0
Fedotozine	0	0	0	0	0	0	0	0	0
Femoxetine	0	0	0	0	0	0	1	1	1
Fendiline	0	0	0	0	0	0	0	0	0
Fenquizone	0	0	0	0	0	0	0	0	0
Fentiazac	0	0	0	0	0	0	0	0	0
Formestane	0	0	0	0	0	0	0	0	0
Framycetin	0	0	0	0	0	0	0	0	0
Fumagillin	0	0	0	0	0	0	0	0	0
Furazolidone	0	0	0	1	0	0	0	1	1
Gallopamil	0	0	0	1	0	0	0	1	1
Gemifloxacin	0	0	0	0	0	0	0	0	0
Glisolamide	0	0	0	0	0	0	0	0	0
Glycine	0	0	0	0	0	0	0	0	0
Guanabenz	0	0	0	0	0	0	0	0	0
Guanadrel	0	0	0	0	0	0	0	0	0
Guar	0	0	0	0	0	0	0	0	0
Hydroquinidine	0	0	0	1	1	1	1	1	1
Hydroxytryptophan	0	0	0	0	0	0	0	0	0
Hydroxyurea	1	1	0	0	0	0	1	2	1
Indecainide	0	0	0	0	0	0	0	0	0
Iodine	0	0	0	0	0	0	0	0	0
Iodoquinol	0	0	0	0	0	0	0	0	0
Kanamycin	0	0	0	0	0	0	0	0	0
Ketazolam	0	0	0	0	0	0	0	0	0
Lazabemide	0	0	0	0	0	0	0	0	0
Levomethadyl	0	0	0	0	0	0	1	1	1
Liarozole	0	0	0	0	0	0	0	0	0
Lomefloxacin	0	0	0	0	0	0	0	0	0
Lomustine	0	0	0	0	0	0	0	0	0
Lonidamine	0	0	0	0	0	0	0	0	0
Lorcainide	0	0	0	0	0	0	0	0	0
Meclofenamate	0	0	0	1	0	0	0	1	1
Melphalan	0	0	0	1	0	0	1	1	1
Menadiol	0	0	0	0	0	0	0	0	0
Menatetrenone	0	0	0	0	0	0	0	0	0
Mesna	0	0	0	0	0	0	0	0	0
Metaclazepam	0	0	0	0	0	0	0	0	0
Metergoline	0	0	0	0	0	0	0	0	0
Methscopolamine	0	0	0	0	0	0	0	0	0
Methylene	0	0	0	0	0	0	0	0	0
Metyrapone	0	0	0	0	0	0	0	0	0
Metyrosine	0	0	0	0	0	0	0	0	0
Miokamycin	0	0	0	0	0	0	0	0	0
Mizoribine	0	0	0	0	0	0	0	0	0
Molsidomine	0	0	0	0	0	0	0	0	0
Morniflumate	1	1	0	0	0	0	1	2	1
Moxisylyte	0	0	0	1	1	0	1	1	1
Nabilone	0	0	0	0	0	0	0	0	0
Nefopam	0	0	0	0	0	0	0	0	0
Nicergoline	0	0	0	0	0	0	0	0	0
Nipradilol	0	0	0	0	0	0	0	0	0
Nomegestrol	0	0	0	0	0	0	0	0	0
Nystatin	0	0	0	0	0	0	0	0	0
Omapatrilat	0	0	0	0	0	0	0	0	0
Omega-3-Acid	0	0	0	0	0	0	0	0	0
Otilonium	0	0	0	0	0	0	0	0	0
Oxandrolone	0	0	0	0	0	0	1	1	1
Oxilofrine	0	0	0	0	0	0	0	0	0
Oxymorphone	0	0	0	0	0	0	0	0	0
Oxypurinol	0	0	0	0	0	0	0	0	0
Pazufloxacin	0	0	0	0	0	0	0	0	0
Perhexiline	1	1	0	1	0	1	1	2	1
Phenmetrazine	0	0	0	0	0	0	0	0	0
Phenyltoloxamine	0	0	0	0	0	0	0	0	0
Picotamide	0	0	0	0	0	0	0	0	0
Pimobendan	0	0	0	0	0	0	0	0	0
Pinazepam	0	0	0	0	0	0	0	0	0
Pirazolac	0	0	0	0	0	0	0	0	0
Piretanide	0	0	0	0	0	0	0	0	0
Pranlukast	0	0	0	0	0	0	0	0	0
Probucol	0	0	0	0	0	0	0	0	0
Procarbazine	0	0	0	1	1	0	0	1	1
Progabide	0	0	0	0	1	0	0	1	1
Proglumetacin	0	0	0	1	1	0	1	1	1
Propionyl-L-Carnitine	0	0	0	0	0	0	0	0	0
Propyphenazone	0	0	0	0	0	0	0	0	0
Racecadotril	0	0	0	0	0	0	0	0	0
Rebamipide	0	0	0	0	0	0	0	0	0
Reproterol	0	0	0	0	0	0	0	0	0
Rifapentine	0	0	0	0	0	0	0	0	0
Rilmenidine	0	0	0	0	0	0	0	0	0
Rimantadine	0	0	0	0	0	0	0	0	0
Ritanserin	0	0	0	0	0	0	0	0	0
Rolipram	0	0	0	0	0	0	0	0	0
Satigrel	0	0	0	0	0	0	0	0	0
Secnidazole	0	0	0	0	0	0	0	0	0
Seratrodast	0	0	0	0	0	0	1	2	1
Sibrafiban	0	0	0	0	0	0	0	0	0
Simethicone	0	0	0	0	0	0	0	0	0
Sitosterol	0	0	0	0	0	0	0	0	0
Sulodexide	0	0	0	0	0	0	0	0	0
Tandospirone	0	0	0	0	0	0	0	0	0
Tasosartan	0	0	0	0	1	0	0	1	1
Tedisamil	0	0	0	0	0	0	0	0	0
Tegafur	0	0	0	0	0	0	1	1	1
Teicoplanin	0	0	0	0	0	0	0	0	0
Tenidap	0	0	0	0	0	0	0	0	0
Terguride	0	0	0	0	0	0	0	0	0
Testolactone	0	0	0	0	0	0	0	0	0
Tetrazepam	0	0	0	0	0	0	0	0	0
Thioguanine	0	0	0	1	1	0	1	1	1
Thyroglobulin	0	0	0	0	0	0	0	0	0
Thyroid	0	0	0	0	0	0	0	0	0
Tiopronin	0	0	0	1	1	0	1	1	1
Tiropramide	0	0	0	0	0	0	0	0	0
Tosufloxacin	0	0	0	0	0	0	0	0	0
Trapidil	0	0	0	0	0	0	0	0	0
Tretinoin	0	0	0	0	1	1	1	1	1
Triclabendazole	0	0	0	0	0	0	0	0	0
Trimethobenzamide	0	0	0	1	0	0	1	1	1
Vincamine	0	0	0	0	0	0	0	0	0
Voglibose	0	0	0	0	0	0	1	1	1
Vorozole	0	0	0	0	0	0	0	0	0
Xemilofiban	0	0	0	0	0	0	0	0	0
Estropipate	0	0	0	1	0	0	0	1	1
alatrofloxacin	1	1	1	1	0	0	1	2	1
altretamine	0	0	0	0	0	0	0	0	0
aminosalicylic acid	1	1	0	1	1	0	1	2	1
benzphetamine	0	0	0	0	0	0	0	0	0
busulfan	1	1	0	1	1	1	1	2	1
deferasirox	1	1	0	1	1	0	1	2	1
ergocalciferol	0	0	0	0	0	0	0	0	0
lapatinib	1	1	0	0	1	0	0	2	1
mercaptopurine	1	1	0	1	0	0	0	2	1
pazopanib	1	0	0	0	1	0	0	2	1
phendimetrazine	0	0	0	0	0	0	0	0	0
sunitinib	1	1	0	0	1	0	0	2	1
zileuton	1	1	0	1	1	0	0	2	1
afatinib	1	0	0	0	1	0	0	2	1
axitinib	0	0	0	0	1	0	0	1	1
bosutinib	0	0	0	0	1	0	1	1	1
cabozantinib	0	0	0	0	1	0	0	2	1
crizotinib	1	0	0	0	1	0	0	2	1
dabrafenib	0	0	0	0	1	0	0	1	1
dasatinib	0	0	0	0	1	0	1	1	1
erlotinib	1	1	0	0	1	0	1	2	1
gefitinib	0	0	0	0	1	0	0	2	1
imatinib	1	1	1	0	1	0	0	2	1
nilotinib	0	0	0	0	1	0	0	2	1
ponatinib	1	1	0	0	1	0	0	2	1
regorafenib	1	1	0	0	1	0	0	2	1
ruxolitinib	0	0	0	0	1	0	0	1	1
sorafenib	1	1	0	1	1	0	1	2	1
trametinib	0	0	0	0	1	0	0	1	1
vandetanib	0	0	0	0	1	0	0	1	1
vemurafenib	0	0	0	0	1	0	0	1	1
ibrutinib	0	0	0	0	0	0	0	0	0
ceritinib	0	0	0	1	1	0	0	2	1
Amithiozone	0	1	0	1	0	1	0	2	1
Anisindione	0	0	0	0	0	0	0	0	0
Anisotropine methylbromide	0	0	0	0	0	0	0	0	0
Aspartame	0	0	0	0	0	0	0	0	0
Azacytidine	1	1	0	0	1	0	0	2	1
Benserazide	0	0	0	0	0	0	0	0	0
Benzocaine	0	0	0	0	0	0	0	0	0
Benzthiazide	0	0	0	0	0	0	0	0	0
Bromodiphenhydramine	0	0	0	0	0	0	0	0	0
Buthiazide	0	0	0	1	0	0	0	1	1
Carbazochrome	0	0	0	0	0	0	0	0	0
Cefpodoxime proxetil	0	0	0	0	0	0	0	0	0
Cefuroxime axetil	0	1	0	1	1	0	1	2	1
Clidinium	0	0	0	0	0	0	0	0	0
Clioquinol	0	0	0	0	0	0	0	0	0
Clotiazepam	0	0	0	0	0	0	1	1	1
Dehydrocholic acid	0	0	0	0	0	0	0	0	0
Dehydroepiandrosterone	0	0	0	0	0	0	1	1	1
Dexbrompheniramine	0	0	0	0	0	0	0	0	0
Dexpanthenol	0	0	0	0	0	0	0	0	0
Dextrose	0	0	0	0	0	0	0	0	0
Diatrizoate	0	0	0	0	0	0	0	0	0
Dibromodulcitol	0	0	0	0	0	0	0	0	0
Diphenidol	0	0	0	0	0	0	0	0	0
Ethyl alcohol	0	0	0	0	0	0	1	1	1
Fludarabine phosphate	1	1	0	0	0	1	0	2	1
Fructose	0	0	0	0	0	0	0	0	0
Glisoxepide	0	0	0	0	0	0	0	0	0
Glutamine	0	0	0	0	1	0	1	1	1
Glycerol	0	0	0	0	0	1	0	1	1
Guanidine	0	0	0	0	0	0	0	0	0
Iocetamic acid	0	0	0	0	0	0	0	0	0
Iohexol	0	0	0	0	0	0	0	0	0
Iopanoic acid	0	0	0	0	0	0	0	0	0
Iotrolan	0	0	0	0	0	0	0	0	0
Levorphanol	0	0	0	0	0	0	0	0	0
Mecamylamine	0	0	0	0	0	0	0	0	0
Metaxalone	0	0	0	1	0	0	0	1	1
Nalmefene	0	0	0	0	0	0	0	0	0
Neomycin	0	0	0	0	0	0	0	0	0
Novobiocin	0	0	0	1	0	0	0	1	1
Pantothenic acid	0	0	0	0	0	0	0	0	0
Pipobroman	0	0	0	0	0	0	0	0	0
Prifinium bromide	0	0	0	0	0	0	0	0	0
Propylhexedrine	0	0	0	0	0	0	0	0	0
Alogliptin	1	1	0	1	1	0	0	2	1
Alvimopan	0	0	0	0	1	0	0	1	1
Azilsartan medoxomil	0	0	0	0	0	0	0	0	0
Bedaquiline	0	0	0	0	1	0	0	1	1
Bentiromide	0	0	0	0	0	0	0	0	0
Canagliflozin	0	0	0	0	0	0	0	0	0
Deferiprone	0	0	0	1	1	0	0	1	1
Defibrotide	0	0	0	0	0	0	0	0	0
Droxidopa	0	0	0	0	0	0	0	0	0
Glycerol Phenylbutyrate	0	0	0	0	0	0	0	0	0
Icosapent ethyl	0	0	0	0	0	0	0	0	0
Iloperidone	0	0	0	0	0	0	0	0	0
Ivacaftor	0	0	0	0	1	0	0	1	1
Levomilnacipran	0	0	0	0	0	0	0	0	0
Lubiprostone	0	0	0	0	0	0	0	0	0
Meclofenamic acid	0	0	0	1	0	0	0	1	1
Mirabegron	0	0	0	0	1	0	0	1	1
Mitotane	0	0	0	0	0	0	1	1	1
Ospemifene	0	0	0	0	0	0	0	0	0
Perampanel	0	0	0	0	0	0	0	0	0
Pomalidomide	0	0	0	0	0	0	0	0	0
Ponatinib	1	1	0	0	1	0	0	2	1
Quinestrol	0	0	0	0	0	0	0	0	0
Risedronate	0	0	0	0	0	0	0	0	0
Sulfacytine	0	0	0	0	0	0	1	1	1
Temozolomide	0	0	0	1	1	0	1	1	1
Teriflunomide	1	1	0	1	1	0	0	2	1
Tiludronate	0	0	0	0	0	0	0	0	0
cefatrizine	0	0	0	0	0	0	0	0	0
cefditoren	0	0	0	0	0	0	0	0	0
cefetamet	0	0	0	0	0	0	0	0	0
calcium levofolinate	0	0	0	0	0	0	0	0	0
belladonna total alkaloids	0	0	0	0	0	0	0	0	0
citric acid	0	0	0	0	0	0	0	0	0
dapagliflozin	0	0	0	0	0	0	0	0	0
oxytocin	0	0	0	0	1	0	0	1	1
polymyxin B	0	0	0	0	0	0	0	0	0
retinol(vit A)	0	0	0	1	0	1	0	1	1
sacrosidase	0	0	0	0	0	0	0	0	0
tafamidis	0	0	0	0	0	0	0	0	0
avanafil	0	0	0	0	0	0	0	0	0
dimethyl fumarate	0	0	0	0	0	0	0	0	0
dolutegravir	0	0	0	0	1	0	1	2	1
enzalutamide	0	0	0	0	1	0	0	1	1
linaclotide	0	0	0	0	0	0	0	0	0
lurasidone	0	0	0	0	0	0	0	0	0
macitentan	0	0	0	0	1	0	0	1	1
palonosetron	0	0	0	0	0	0	0	0	0
sofosbuvir	0	0	0	0	1	0	0	1	1
vortioxetine	0	0	0	0	0	0	0	0	0
Bexarotene	0	1	0	0	1	0	0	2	1
Buprenorphine	0	1	0	1	0	0	1	2	1
Butorphanol	0	0	0	0	0	0	0	0	0
Candesartan Cilexetil	0	0	0	1	1	1	1	1	1
Cefamandole	0	0	0	0	1	0	0	1	1
Clotrimazole	0	0	0	0	0	0	0	0	0
Enalaprilat	1	1	0	1	0	0	0	2	1
Eszopiclone	0	0	0	0	0	0	0	0	0
Fentanyl	0	0	0	0	0	0	0	0	0
Idebenone	0	0	0	0	0	0	0	0	0
Naloxone	0	0	0	0	0	0	0	0	0
Nicotine	0	0	0	0	0	0	0	0	0
Ramelteon	1	0	0	1	1	1	1	2	1
Rolitetracycline	0	0	0	0	0	0	0	0	0
Salicylic Acid	0	0	0	0	0	0	0	0	0
Tiotropium	0	0	0	0	0	0	0	0	0
Topotecan	0	0	0	0	1	0	0	1	1
Vitamin B2(Riboflavin)	0	0	0	0	0	0	0	0	0

## Sheet: Table S2
Supplementary Table 2. DILI endpoints curated from DrugPoints
There are seven hADR endpoints including fatal hADRs, liver failure, jaundice, liver enzymes abnormal, bilirubin, hepatomegaly and hepatitis.
The seven hADR endpoints were categorized as severe hADRs (fatal hADRs and liver failure) and less-severe hADRs (the other five endpoints), indicated by Severity = 2 and 1 respectively.
All hADR = 1 if any of the seven hADR endpoint = 1.
Drug name	Fatal hADR	Liver failure	Jaundice	Liver enzymes abnormal	Bilirubin	Hepatomegaly	Hepatitis	Severity	All hADR
abacavir sulfate	0	0	0	0	0	1	0	1	1
acamprosate calcium	0	0	0	0	0	0	0	0	0
acebutolol hydrochloride	0	0	0	0	0	0	0	1	1
acetaminophen	0	1	0	0	0	0	0	2	1
acetazolamide	0	0	0	0	0	0	0	0	0
acetohydroxamic acid	0	0	0	0	0	0	0	0	0
acyclovir	0	0	0	0	0	0	0	0	0
albuterol sulfate	0	0	0	0	0	0	0	0	0
aliskiren	0	0	0	0	0	0	0	0	0
almotriptan malate	0	0	0	0	0	0	0	0	0
alosetron hydrochloride	0	0	0	0	0	0	0	0	0
alprazolam	0	0	0	0	0	0	0	0	0
amantadine hydrochloride	0	0	0	0	0	0	0	0	0
amiloride hydrochloride	0	0	0	0	0	0	0	0	0
aminophylline	0	0	0	0	0	0	0	0	0
aminosalicylic acid	0	0	0	0	0	0	0	1	1
amiodarone hydrochloride	0	0	0	0	0	0	0	1	1
amitriptyline hydrochloride	0	0	1	0	0	0	0	1	1
amlodipine besylate	0	0	0	0	0	0	0	0	0
amoxapine	0	0	1	0	0	0	0	1	1
amoxicillin	0	0	0	0	0	0	0	0	0
aprepitant	0	0	0	0	0	0	0	0	0
aripiprazole	0	0	0	0	0	0	0	0	0
aspirin	0	0	0	0	0	0	0	0	0
atenolol	0	0	0	0	0	0	0	0	0
atomoxetine hydrochloride	0	0	0	0	0	0	0	1	1
atorvastatin calcium	0	0	0	0	0	0	0	0	0
atovaquone	0	1	0	0	0	0	0	2	1
attapulgite	0	0	0	0	0	0	0	0	0
azithromycin	0	0	0	0	0	0	0	0	0
aztreonam	0	0	0	0	0	0	0	1	1
balsalazide disodium	0	0	0	0	0	0	0	1	1
barium sulfate	0	0	0	0	0	0	0	0	0
benazepril hydrochloride	0	1	1	1	0	0	0	2	1
benazepril/hydrochlorothiazide	0	0	0	0	0	0	0	0	0
betaxolol hydrochloride	0	0	0	0	0	0	0	0	0
bicalutamide	0	1	0	0	0	0	0	2	1
bismuth subsalicylate	0	0	0	0	0	0	0	0	0
bisoprolol fumarate	0	0	0	0	0	0	0	0	0
budesonide	0	0	0	0	0	0	0	0	0
bupropion hydrochloride	0	0	0	0	0	0	0	0	0
buspirone hydrochloride	0	0	0	0	0	0	0	0	0
butorphanol tartrate	0	0	0	0	0	0	0	0	0
caffeine citrate	0	0	0	0	0	0	0	0	0
calcitriol	0	0	0	0	0	0	0	0	0
captopril	0	0	0	0	0	0	0	0	0
carbamazepine	0	0	0	0	0	0	0	1	1
carvedilol phosphate	0	0	0	0	0	0	0	1	1
cefaclor	0	0	0	0	0	0	0	0	0
cefadroxil	0	0	0	0	0	0	0	0	0
cefdinir	0	0	0	0	0	0	0	1	1
cefixime	0	0	0	0	0	0	0	0	0
cefpodoxime proxetil	0	0	0	0	0	0	0	0	0
cefprozil	0	0	0	0	0	0	0	0	0
ceftibuten	0	0	0	0	0	0	0	0	0
cefuroxime axetil	0	0	0	0	0	0	0	1	1
cetirizine hydrochloride	0	0	0	0	0	0	0	0	0
cevimeline hydrochloride	0	0	0	0	0	0	0	0	0
chloramphenicol	0	0	0	0	0	0	0	0	0
chlordiazepoxide	0	0	0	0	0	0	0	1	1
chlorhexidine gluconate	0	0	0	0	0	0	0	0	0
chloroquine phosphate	0	0	0	0	0	0	0	0	0
chlorpropamide	0	0	0	0	0	0	0	0	0
chlorzoxazone	0	0	0	0	0	0	0	1	1
cimetidine	0	0	0	0	0	0	0	0	0
cinacalcet hydrochloride	0	0	0	0	0	0	0	0	0
ciprofloxacin hydrochloride	0	0	0	0	0	0	0	0	0
citalopram hydrobromide	0	0	0	0	0	0	0	0	0
clindamycin palmitate hydrochloride	0	0	1	0	0	0	0	1	1
clomiphene citrate	0	0	0	0	0	0	0	1	1
clomipramine hydrochloride	0	0	0	0	0	0	0	1	1
clonazepam	0	0	0	0	0	0	0	0	0
clonidine hydrochloride	0	0	0	0	0	0	0	0	0
clotrimazole	0	0	0	0	0	0	0	0	0
codeine phosphate	0	0	0	0	0	0	0	0	0
codeine sulfate	0	0	0	0	0	0	0	0	0
colesevelam hydrochloride	0	0	0	0	0	0	0	0	0
conjugated estrogens	0	0	0	0	0	0	0	0	0
conjugated estrogens synthetic a	0	0	0	0	0	0	0	0	0
conjugated estrogens synthetic b	0	0	0	0	0	0	0	0	0
cromolyn sodium	0	0	0	0	0	0	0	0	0
cyclobenzaprine hydrochloride	0	0	1	0	0	0	0	1	1
cyclosporine	0	0	0	0	0	0	0	1	1
cysteamine bitartrate	0	0	0	0	0	0	0	0	0
dantrolene sodium	1	0	0	0	0	0	0	2	1
darifenacin hydrobromide	0	0	0	0	0	0	0	0	0
darunavir ethanolate	0	0	0	0	0	0	0	1	1
dasatinib	0	0	0	1	0	0	0	1	1
delavirdine mesylate	0	0	0	0	0	0	0	0	0
demeclocycline hydrochloride	0	0	0	0	0	0	0	1	1
desipramine hydrochloride	0	0	1	0	0	0	0	1	1
desmopressin acetate	0	0	0	0	0	0	0	0	0
desvenlafaxine succinate	0	0	0	0	0	0	0	0	0
dexchlorpheniramine maleate	0	0	0	0	0	0	0	0	0
dexmethylphenidate hydrochloride	0	0	0	0	0	0	0	0	0
dextroamphetamine sulfate	0	0	0	0	0	0	0	0	0
diatrizoate sodium	0	0	0	0	0	0	0	0	0
diazoxide	0	0	0	0	0	0	0	0	0
diclofenac potassium	0	1	1	0	0	0	0	2	1
diclofenac sodium	0	1	1	0	0	0	0	2	1
dicyclomine hydrochloride	0	0	0	0	0	0	0	0	0
diethylpropion hydrochloride	0	0	0	0	0	0	0	0	0
diflunisal	0	0	1	0	0	0	0	1	1
digoxin	0	0	0	0	0	0	0	0	0
diltiazem hydrochloride	0	0	0	0	0	0	0	0	0
disopyramide phosphate	0	0	0	0	0	0	0	1	1
divalproex sodium	0	1	0	0	0	0	0	2	1
dolasetron mesylate	0	0	0	0	0	0	0	0	0
donepezil hydrochloride	0	0	0	0	0	0	0	0	0
doxazosin mesylate	0	0	0	0	0	0	0	1	1
doxycycline	0	0	0	0	0	0	0	0	0
doxycycline calcium	0	0	0	0	0	0	0	0	0
doxycycline hyclate	0	0	0	0	0	0	0	0	0
dronabinol	0	0	0	0	0	0	0	0	0
duloxetine hydrochloride	0	0	0	0	0	0	0	1	1
eletriptan hydrobromide	0	0	0	0	0	0	0	0	0
eltrombopag olamine	0	0	0	0	0	0	0	1	1
emedastine difumarate	0	0	0	0	0	0	0	0	0
entecavir	0	0	0	0	0	1	0	1	1
epinastine hydrochloride	0	0	0	0	0	0	0	0	0
eprosartan mesylate	0	0	0	0	0	0	0	0	0
erythromycin ethylsuccinate	0	0	0	0	0	0	0	1	1
escitalopram oxalate	0	0	0	0	0	0	0	0	0
esomeprazole magnesium	0	0	0	0	0	0	0	0	0
estazolam	0	0	0	0	0	0	0	0	0
estradiol acetate	0	0	1	0	0	0	0	1	1
estropipate	0	0	0	0	0	0	0	0	0
eszopiclone	0	0	0	0	0	0	0	0	0
ethambutol hydrochloride	0	0	0	0	0	0	0	0	0
ethinyl estradiol/levonorgestrel	0	0	0	0	0	0	0	1	1
ethotoin	0	0	0	0	0	0	0	0	0
etodolac	0	1	1	0	0	0	0	2	1
famotidine	0	0	0	1	0	0	0	1	1
felodipine	0	0	0	0	0	0	0	0	0
fenofibrate, micronized	0	0	0	0	0	0	0	1	1
fentanyl citrate	0	0	0	0	0	0	0	0	0
fesoterodine fumarate	0	0	0	0	0	0	0	0	0
fexofenadine hydrochloride	0	0	0	0	0	0	0	0	0
flecainide acetate	0	0	0	0	0	0	0	0	0
fluconazole	0	0	0	0	0	0	0	0	0
flunisolide	0	0	0	0	0	0	0	0	0
fluoxetine hydrochloride	0	0	0	0	0	0	0	0	0
flurazepam hydrochloride	0	0	0	0	0	0	0	0	0
flurbiprofen	0	1	1	0	0	0	0	2	1
flutamide	0	1	0	0	0	0	0	2	1
fluvastatin sodium	0	0	0	1	0	0	0	1	1
formoterol fumarate	0	0	0	0	0	0	0	0	0
fosamprenavir calcium	0	0	0	1	0	0	0	1	1
fosfomycin tromethamine	0	0	0	0	0	0	0	0	0
fosinopril sodium	0	1	0	0	0	0	0	2	1
frovatriptan succinate	0	0	0	0	0	0	0	0	0
furosemide	0	0	0	0	0	0	0	0	0
galantamine hydrobromide	0	0	0	0	0	0	0	0	0
ganciclovir	0	0	0	0	0	0	0	0	0
gemifloxacin mesylate	0	0	0	0	0	0	0	0	0
glipizide	0	0	0	0	0	0	0	0	0
glyburide	0	0	0	0	0	0	0	0	0
granisetron hydrochloride	0	0	0	0	0	0	0	0	0
griseofulvin, microcrystalline	0	0	0	0	0	0	0	0	0
guanabenz acetate	0	0	0	1	0	0	0	1	1
hydralazine hydrochloride	0	0	0	0	0	0	0	1	1
hydromorphone hydrochloride	0	0	0	0	0	0	0	0	0
hydroxyzine hydrochloride	0	0	0	0	0	0	0	0	0
hydroxyzine pamoate	0	0	0	0	0	0	0	0	0
ibandronate sodium	0	0	0	0	0	0	0	0	0
ibuprofen	0	0	1	0	0	0	0	1	1
imatinib mesylate	0	1	0	1	0	0	0	2	1
indinavir sulfate	0	0	0	0	0	0	0	1	1
indomethacin	0	1	1	0	0	0	0	2	1
iodoquinol	0	0	0	0	0	0	0	0	0
isosorbide dinitrate	0	0	0	0	0	0	0	0	0
isosorbide mononitrate	0	0	0	0	0	0	0	0	0
isradipine	0	0	0	0	0	0	0	0	0
itraconazole	0	0	0	0	0	0	0	1	1
ketoprofen	0	1	1	0	0	0	0	2	1
ketorolac tromethamine	0	1	1	0	0	0	0	2	1
labetalol hydrochloride	0	0	0	0	0	0	0	1	1
lactulose	0	0	0	0	0	0	0	0	0
levetiracetam	0	1	0	0	0	0	0	2	1
levocarnitine	0	0	0	0	0	0	0	0	0
levocetirizine dihydrochloride	0	0	0	0	0	0	0	0	0
levonorgestrel	0	0	0	0	0	0	0	0	0
levorphanol tartrate	0	0	0	0	0	0	0	0	0
lisdexamfetamine dimesylate	0	0	0	0	0	0	0	0	0
lisinopril	0	0	0	0	0	0	0	0	0
lomefloxacin hydrochloride	0	0	0	0	0	0	0	0	0
lopinavir/ritonavir	0	0	0	0	0	0	0	1	1
loratadine	0	0	0	0	0	0	0	1	1
lorazepam	0	0	0	0	0	0	0	0	0
losartan potassium	0	0	0	0	0	0	0	0	0
lovastatin	0	0	0	0	0	0	0	1	1
loxapine succinate	0	0	1	0	0	0	0	1	1
magnesium salicylate	0	0	0	0	0	0	0	0	0
maraviroc	0	1	1	0	0	0	0	2	1
mecamylamine hydrochloride	0	0	0	0	0	0	0	0	0
medroxyprogesterone acetate	0	0	1	0	0	0	0	1	1
mefenamic acid	0	1	1	0	0	0	0	2	1
mefloquine hydrochloride	0	0	0	0	0	0	0	0	0
megestrol acetate	0	0	0	0	0	0	0	0	0
meloxicam	0	1	1	0	0	0	0	2	1
memantine hydrochloride	0	0	0	0	0	0	0	0	0
mesalamine	0	0	0	0	0	0	0	1	1
metformin hydrochloride	0	0	0	0	0	0	0	0	0
methadone hydrochloride	0	0	0	0	0	0	0	0	0
methamphetamine hydrochloride	0	0	0	0	0	0	0	0	0
methazolamide	0	1	0	0	0	0	0	2	1
methimazole	0	0	0	0	0	0	0	1	1
methotrexate sodium	0	1	0	0	0	0	0	2	1
methscopolamine bromide	0	0	0	0	0	0	0	0	0
methylergonovine maleate	0	0	0	0	0	0	0	0	0
methylphenidate hydrochloride	0	0	0	0	0	0	0	0	0
metoclopramide hydrochloride	0	0	0	0	0	0	0	0	0
metolazone	0	0	0	0	0	0	0	1	1
metoprolol succinate	0	0	0	0	0	0	0	0	0
metoprolol tartrate	0	0	0	0	0	0	0	0	0
mexiletine hydrochloride	0	0	0	0	0	0	0	0	0
midazolam hydrochloride	0	0	0	0	0	0	0	0	0
midodrine hydrochloride	0	0	0	0	0	0	0	0	0
minocycline hydrochloride	0	0	0	0	0	0	0	0	0
moexipril hydrochloride	0	0	0	0	0	0	0	0	0
molindone hydrochloride	0	0	0	0	0	0	0	0	0
mometasone furoate	0	0	0	0	0	0	0	0	0
montelukast sodium	0	0	0	0	0	0	1	1	1
moricizine hydrochloride	0	0	0	1	0	0	0	1	1
morphine sulfate	0	0	0	0	0	0	0	0	0
moxifloxacin hydrochloride	0	1	0	0	0	0	0	2	1
mycophenolate sodium	0	0	0	0	0	0	0	0	0
nabilone	0	0	0	0	0	0	0	0	0
nabumetone	0	1	1	0	0	0	0	2	1
nadolol	0	0	0	0	0	0	0	0	0
naltrexone hydrochloride	0	0	0	0	0	0	0	1	1
naproxen	0	1	1	0	0	0	0	2	1
naratriptan hydrochloride	0	0	0	0	0	0	0	0	0
nateglinide	0	0	0	0	0	0	0	0	0
nefazodone hydrochloride	0	1	0	0	0	0	0	2	1
neomycin sulfate	0	0	0	0	0	0	0	0	0
neostigmine bromide	0	0	0	0	0	0	0	0	0
nevirapine	1	1	0	0	0	0	0	2	1
niacin	0	0	0	0	0	0	0	1	1
nicardipine hydrochloride	0	0	0	0	0	0	0	0	0
nifedipine	0	0	0	0	0	0	0	0	0
nilotinib hydrochloride	0	0	0	1	1	0	0	1	1
nilutamide	0	0	0	1	0	0	0	1	1
nimodipine	0	0	0	0	0	0	0	0	0
nisoldipine	0	0	0	0	0	0	0	0	0
nitrofurantoin, macrocrystals	0	1	1	0	0	0	0	2	1
nizatidine	0	0	0	1	0	0	0	1	1
norethindrone	0	0	0	0	0	0	0	0	0
nystatin	0	0	0	0	0	0	0	0	0
olsalazine sodium	0	0	0	0	0	0	0	1	1
omeprazole	0	0	0	0	0	0	0	1	1
omeprazole/sodium bicarbonate	0	0	0	0	0	0	0	1	1
opium	0	0	0	0	0	0	0	0	0
oseltamivir phosphate	0	0	0	0	0	0	0	1	1
oxaprozin	0	1	1	0	0	0	0	2	1
oxazepam	0	0	0	0	0	0	0	0	0
oxcarbazepine	0	0	0	0	0	0	0	0	0
paliperidone	0	0	0	0	0	0	0	0	0
palonosetron hydrochloride	0	0	0	0	0	0	0	0	0
paricalcitol	0	0	0	0	0	0	0	0	0
paromomycin sulfate	0	0	0	0	0	0	0	0	0
paroxetine hydrochloride	0	0	0	0	0	0	0	1	1
penbutolol sulfate	0	0	0	0	0	0	0	0	0
pentetate calcium trisodium	0	0	0	0	0	0	0	0	0
pentosan polysulfate sodium	0	0	0	0	0	0	0	0	0
perindopril erbumine	0	1	0	0	0	0	0	2	1
perphenazine	0	0	0	0	0	0	0	0	0
phenelzine sulfate	1	1	0	0	0	0	0	2	1
phentermine resin	0	0	0	0	0	0	0	0	0
phenylephrine hydrochloride	0	0	0	0	0	0	0	0	0
phenylephrine tannate	0	0	0	0	0	0	0	0	0
phenytoin	0	0	0	0	0	0	1	1	1
phytonadione	0	0	0	0	0	0	0	0	0
pindolol	0	0	0	0	0	0	0	0	0
pioglitazone hydrochloride	0	0	0	0	0	0	0	1	1
piperacillin sodium	0	0	0	0	0	0	0	0	0
piroxicam	0	1	1	0	0	0	0	2	1
posaconazole	0	1	0	1	1	0	0	2	1
potassium chloride	0	0	0	0	0	0	0	0	0
pramipexole dihydrochloride	0	0	0	0	0	0	0	0	0
pravastatin sodium	0	0	0	0	0	0	0	1	1
prazosin hydrochloride	0	0	0	0	0	0	0	1	1
prednisolone sodium phosphate	0	0	0	0	0	0	0	0	0
pregabalin	0	0	0	0	0	0	0	0	0
procainamide hydrochloride	0	0	0	0	0	0	0	1	1
procarbazine hydrochloride	0	0	0	0	0	0	0	1	1
progesterone	0	0	0	0	0	0	0	0	0
promethazine hydrochloride	0	0	1	0	0	0	0	1	1
propafenone hydrochloride	0	0	0	0	0	0	0	1	1
propantheline bromide	0	0	0	0	0	0	0	0	0
propoxyphene hydrochloride	0	0	0	0	0	0	0	1	1
propoxyphene napsylate	0	0	0	0	0	0	0	1	1
propranolol hydrochloride	0	0	0	0	0	0	0	0	0
propylthiouracil	0	1	0	0	0	0	0	2	1
protriptyline hydrochloride	0	0	0	0	0	0	0	0	0
prussian blue	0	0	0	0	0	0	0	0	0
quazepam	0	0	0	0	0	0	0	0	0
quetiapine fumarate	0	0	0	0	0	0	0	0	0
quinapril hydrochloride	0	1	0	0	0	0	0	2	1
quinidine sulfate	0	0	0	0	0	0	0	1	1
rabeprazole sodium	0	0	0	0	0	0	0	0	0
raloxifene hydrochloride	0	0	0	0	0	0	0	0	0
ramelteon	0	0	0	0	0	0	0	0	0
ranolazine	0	0	0	0	0	0	0	0	0
reserpine	0	0	0	0	0	0	0	0	0
ribavirin	0	1	0	0	1	0	0	2	1
rifapentine	0	0	0	0	0	0	0	0	0
rifaximin	0	0	0	0	0	0	0	0	0
rimantadine hydrochloride	0	0	0	0	0	0	0	0	0
risedronate sodium	0	0	0	0	0	0	0	0	0
rivastigmine tartrate	0	0	0	0	0	0	0	0	0
rizatriptan benzoate	0	0	0	0	0	0	0	0	0
rosiglitazone maleate	0	0	0	0	0	0	1	1	1
rosuvastatin calcium	0	0	0	1	0	0	0	1	1
salmeterol xinafoate	0	0	0	0	0	0	0	0	0
selegiline hydrochloride	0	0	0	0	0	0	0	0	0
sertraline hydrochloride	0	0	0	0	0	0	0	0	0
sevelamer hydrochloride	0	0	0	0	0	0	0	0	0
sibutramine hydrochloride	0	0	0	0	0	0	0	0	0
simethicone	0	0	0	0	0	0	0	0	0
simvastatin	0	0	0	0	0	0	0	1	1
sodium iodide i 131	0	0	0	0	0	0	0	0	0
solifenacin succinate	0	0	0	0	0	0	0	0	0
sotalol hydrochloride	0	0	0	0	0	0	0	0	0
sucralfate	0	0	0	0	0	0	0	0	0
sulfacetamide sodium	0	0	0	0	0	0	0	0	0
sulindac	0	1	1	0	0	0	0	2	1
sumatriptan succinate	0	0	0	0	0	0	0	0	0
tacrine hydrochloride	0	1	0	0	0	0	0	2	1
tacrolimus	0	0	0	0	0	0	0	0	0
tamoxifen citrate	0	0	0	0	0	0	0	0	0
tamsulosin hydrochloride	0	0	0	0	0	0	0	0	0
tegaserod maleate	0	0	0	0	0	0	0	0	0
telithromycin	0	0	0	0	0	0	0	1	1
temazepam	0	0	0	0	0	0	0	0	0
temozolomide	0	0	0	0	0	0	0	0	0
terazosin hydrochloride	0	0	0	0	0	0	0	0	0
terbinafine hydrochloride	0	1	0	0	0	0	0	2	1
terbutaline sulfate	0	0	0	0	0	0	0	0	0
terconazole	0	0	0	0	0	0	0	0	0
tetrabenazine	0	0	0	0	0	0	0	0	0
tetracycline	0	0	0	0	0	0	0	0	0
theophylline	0	0	0	0	0	0	0	0	0
tiagabine hydrochloride	0	0	0	0	0	0	0	0	0
ticlopidine hydrochloride	0	0	0	0	0	0	0	0	0
tiludronate disodium	0	0	0	0	0	0	0	0	0
timolol maleate	0	0	0	0	0	0	0	0	0
tinidazole	0	0	0	0	0	0	0	0	0
tipranavir	0	1	0	0	0	0	1	2	1
tolazamide	0	0	0	0	0	0	0	0	0
tolbutamide	0	0	0	0	0	0	0	0	0
tolmetin sodium	0	1	1	0	0	0	0	2	1
tolterodine tartrate	0	0	0	0	0	0	0	0	0
topotecan hydrochloride	0	0	0	0	0	0	0	0	0
toremifene citrate	0	0	1	1	0	0	0	1	1
trazodone hydrochloride	0	0	0	0	0	0	0	0	0
triamcinolone acetonide	0	0	0	0	0	0	0	0	0
triamterene	0	0	0	0	0	0	0	0	0
triazolam	0	0	0	0	0	0	0	1	1
trimethobenzamide hydrochloride	0	0	0	0	0	0	0	0	0
trimethoprim hydrochloride	0	0	0	0	0	0	0	0	0
valganciclovir hydrochloride	0	0	0	0	0	0	0	0	0
valproic acid	0	0	0	0	0	0	0	0	0
vancomycin hydrochloride	0	0	0	0	0	0	0	0	0
vardenafil hydrochloride	0	0	0	0	0	0	0	0	0
varenicline	0	0	0	0	0	0	0	0	0
venlafaxine hydrochloride	0	0	0	0	0	0	0	1	1
verapamil hydrochloride	0	0	0	0	0	0	0	0	0
vinblastine sulfate	0	0	0	0	0	0	0	0	0
warfarin sodium	0	0	0	0	0	0	0	0	0
ziprasidone hydrochloride	0	0	0	0	0	0	0	0	0
zolpidem tartrate	0	0	0	0	0	0	0	1	1

## Sheet: Table S3
Supplementary Table 3. DILI endpoints curated from DailyMed
Drugs were categorized into three groups: most concern, less concern, or no concern regarding DILI, represented by 3, 2 and 1, respectively.
Drug name	DILI concern
abacavir	3
abiraterone	2
acamprosate	1
acarbose	2
acebutolol	1
aceclofenac	1
acetazolamide	2
acetohydroxamic acid	1
Acetylcarnitine	1
acetylcysteine	1
acetylsalicylic acid	1
aciclovir	2
acitretin	2
acrivastine	1
ergoloid mesylates	1
adefovir dipivoxil	3
afatinib	2
calcium levofolinate	1
albendazole	2
Alendronate	1
alfuzosin	2
sodium picosulfate	1
aliskiren	1
alitretinoin	1
allopurinol	2
almotriptan	1
Alogliptin	2
alosetron	1
alprazolam	1
altretamine	1
Alvimopan	1
amantadine	1
ambrisentan	1
amfepramone	1
amfetamine	1
amiloride	1
aminocaproic acid	1
Calcifediol	1
aminosalicylic acid	2
amiodarone	1
amitriptyline	2
amlodipine	1
amobarbital	2
amoxapine	2
amoxicillin	2
amphotericin B	1
ampicillin	1
amprenavir	2
anastrozole	1
sodium phenylbutyrate	1
apixaban	1
calcium folinate	1
aprepitant	1
aripiprazole	1
artemether	2
ascorbic acid (vit C)	1
asenapine	1
atazanavir	2
atenolol	1
paracetamol	2
atomoxetine	2
atorvastatin	2
atovaquone	2
atropine	1
Attapulgite	1
auranofin	1
avanafil	1
axitinib	2
azathioprine	1
azelastine	1
Azilsartan medoxomil	1
azithromycin	2
baclofen	1
balsalazide	1
bazedoxifene	1
Bedaquiline	2
benazepril	1
bendroflumethiazide	1
benzatropine	1
Benzocaine	1
benzonatate	1
benzphetamine	1
betaine	1
betamethasone	1
betaxolol	1
bethanechol	1
Bexarotene	2
bicalutamide	2
bisacodyl	1
bismuth subcitrate	3
bisoprolol	1
boceprevir	1
bosentan	3
bosutinib	2
bromhexine	1
bromocriptine	1
brompheniramine	1
budesonide	1
bumetanide	1
Buprenorphine	2
bupropion	3
buspirone	1
busulfan	2
Butabarbital	2
Butalbital	1
Butorphanol	1
cabergoline	1
cabozantinib	2
caffeine	1
calcitriol	1
calcium carbonate	1
Canagliflozin	1
Capecitabine	2
captopril	3
carbachol	1
carbamazepine	2
Carbazochrome	1
carbinoxamine	1
carglumic acid	1
carisoprodol	1
Carprofen	2
carteolol	1
carvedilol	1
cefaclor	1
cefadroxil	2
cefdinir	1
cefditoren	1
cefixime	2
Cefpodoxime proxetil	2
cefprozil	2
ceftibuten	1
cefuroxime	2
celecoxib	1
ceritinib	2
cetirizine	1
cevimeline	1
Chenodiol	2
chloral hydrate	1
chlordiazepoxide	1
chlorhexidine	1
chloroquine	1
chlorothiazide	1
chlorphenamine	1
chlorpromazine	1
chlorpropamide	1
chlortetracycline	1
chlorzoxazone	2
Cholecalciferol	1
Candesartan Cilexetil	1
cilostazol	2
cimetidine	1
cinacalcet	1
ciprofloxacin	1
citalopram	1
citric acid	1
clarithromycin	3
clemastine	1
Clenbuterol	1
Clidinium	1
clindamycin	2
Clioquinol	1
clobazam	1
clodronic acid	1
clomipramine	1
clonazepam	2
clonidine	1
cefalexin	1
clopidogrel	2
Clotrimazole	1
cloxacillin	2
clozapine	3
codeine	1
colchicine	2
colestipol	1
crizotinib	3
cromoglicic acid	1
cyanocobalamin	1
cyclizine	1
Cyclobenzaprine	2
Cyclophosphamide	1
cycloserine	1
cyproheptadine	1
Cysteamine	1
dabigatran etexilate	1
dabrafenib	1
danazol	1
dantrolene	3
dapagliflozin	1
dapsone	1
darifenacin	1
darunavir	2
dasatinib	1
deferasirox	3
Deferiprone	2
deflazacort	1
Dehydroepiandrosterone	1
delavirdine	2
demeclocycline	1
desipramine	1
desloratadine	2
desmopressin	1
desvenlafaxine	1
dexamethasone	1
dexamfetamine	2
Dexbrompheniramine	1
Dexlansoprazole	2
Dexmethylphenidate	1
Dexpanthenol	1
dextromethorphan	1
Diatrizoate	1
diazepam	1
Diazoxide	1
diclofenac	2
diclofenamide	1
dicloxacillin	1
dicycloverine	1
didanosine	2
diflunisal	2
digoxin	1
dihydrocodeine	1
dihydroergotamine	1
diltiazem	3
dimethyl fumarate	2
dinoprostone	1
diphenhydramine	1
diphenoxylate	1
dipyridamole	2
disopyramide	2
disulfiram	3
Dofetilide	2
dolasetron	2
dolutegravir	1
domperidone	1
donepezil	2
doxazosin	2
doxepin	1
doxycycline	1
Doxylamine	1
Dronabinol	1
dronedarone	3
Droxidopa	1
duloxetine	3
dutasteride	1
Dyclonine	1
efavirenz	3
eletriptan	1
eltrombopag	3
emtricitabine	3
enalapril	3
Enalaprilat	3
entacapone	2
entecavir	3
enzalutamide	1
ephedrine	1
eplerenone	1
eprosartan	1
ergocalciferol	1
ergotamine	1
sorbitol	1
erlotinib	3
erythromycin	2
escitalopram	2
esomeprazole	1
estazolam	1
estradiol	2
Estramustine	1
Estropipate	2
Eszopiclone	2
etacrynic acid	1
ethambutol	3
ethionamide	2
ethosuximide	1
ethotoin	1
Ethyl alcohol	1
etodolac	3
Etoposide	1
ergometrine	1
etravirine	2
everolimus	3
exemestane	2
eslicarbazepine	1
ezetimibe	2
famciclovir	2
famotidine	1
fampridine	1
febuxostat	3
felbamate	3
felodipine	1
fenbufen	3
fenofibrate	3
fenoprofen	3
Etidronate	1
fesoterodine	1
fexofenadine	1
fidaxomicin	1
finasteride	1
fingolimod	2
flavoxate	1
flecainide	1
fluconazole	3
flucytosine	2
Fludarabine phosphate	2
fludrocortisone	1
flumequine	1
fluoxetine	2
fluoxymesterone	3
Fentanyl	1
fluphenazine	2
flurazepam	1
flurbiprofen	3
flutamide	3
fluvastatin	2
fluvoxamine	2
fosamprenavir	2
fosfomycin	2
fosinopril	3
frovatriptan	1
Fructose	1
furosemide	1
gabapentin	2
galantamine	2
ganciclovir	2
gatifloxacin	1
gefitinib	2
gemfibrozil	2
Gemifloxacin	2
folic acid	1
glimepiride	2
glipizide	2
glucosamine	1
glutethimide	1
Glycerol	1
Glycerol Phenylbutyrate	1
glyceryl trinitrate	1
Glycine	1
glycopyrronium bromide	1
granisetron	1
griseofulvin	2
guaifenesin	1
Guanabenz	1
guanfacine	2
Guanidine	2
glibenclamide	1
haloperidol	2
hydralazine	1
hydrochlorothiazide	2
hydrocodone	1
hydrocortisone	1
hydroflumethiazide	2
hydromorphone	1
hydroxychloroquine	2
Hydroxytryptophan	1
Hydroxyurea	2
hydroxyzine	1
hyoscyamine	1
ibandronic acid	1
ibrutinib	1
ibuprofen	1
Icosapent ethyl	1
Iloperidone	1
imatinib	3
imipramine	2
indapamide	2
indinavir	2
indometacin	3
Iodine	2
Iodoquinol	1
Iohexol	1
isocarboxazid	2
isoniazid	3
isosorbide dinitrate	1
isotretinoin	2
isoxsuprine	1
isradipine	1
itraconazole	3
ivabradine	1
Ivacaftor	2
ivermectin	1
Kanamycin	1
ketoconazole	3
ketoprofen	3
ketorolac	1
ketotifen	1
labetalol	3
lacosamide	1
lactulose	1
lamivudine	3
lamotrigine	1
lansoprazole	1
lanthanum carbonate	1
lapatinib	3
leflunomide	3
lenalidomide	3
letrozole	2
levamisole	1
levetiracetam	1
levocarnitine	1
levocetirizine	2
levodopa	1
levofloxacin	3
levomepromazine	1
Levomilnacipran	2
levonorgestrel	1
Levorphanol	1
levothyroxine sodium	2
linaclotide	1
linagliptin	1
lincomycin	2
linezolid	1
liothyronine sodium	1
lisdexamfetamine	2
lisinopril	3
Lomefloxacin	2
Lomustine	2
loperamide	1
lorazepam	2
Glutamine	1
losartan	1
lovastatin	2
loxapine	1
thioctic acid	1
Lubiprostone	1
lurasidone	1
macitentan	3
magnesium carbonate	1
maprotiline	1
maraviroc	3
mebendazole	2
Mecamylamine	1
Meclofenamic acid	3
meclozine	1
mefenamic acid	2
mefloquine	2
melatonin	1
meloxicam	2
Melphalan	2
memantine	2
Menatetrenone	1
meprobamate	1
mepyramine	1
mercaptopurine	3
mesalazine	2
Mesna	2
Metaxalone	2
metformin	1
methadone	1
methazolamide	1
methenamine	1
methocarbamol	1
methotrexate	3
methoxsalen	1
Methscopolamine	1
methyclothiazide	2
methyldopa (levorotatory)	2
methylergometrine	1
methylphenidate	2
metamfetamine	1
methylprednisolone	1
methyltestosterone	2
metoclopramide	1
metolazone	1
metoprolol	1
metronidazole	1
mesuximide	2
Metyrapone	1
Metyrosine	1
mexiletine	3
miconazole	1
midazolam	1
midodrine	1
mifepristone	1
miglitol	1
miglustat	1
milnacipran	2
minocycline	1
minoxidil	1
Mirabegron	2
mirtazapine	2
misoprostol	2
Mitotane	2
modafinil	2
moexipril	3
molindone	2
montelukast	2
morphine	2
moxifloxacin	3
mycophenolic acid	1
Nabilone	1
nabumetone	3
nadolol	1
Naloxone	1
naltrexone	2
naproxen	1
naratriptan	1
natamycin	1
nateglinide	2
nebivolol	2
nefazodone	3
nelfinavir	2
neostigmine	1
nevirapine	3
nicardipine	2
nicotinic acid	1
nifedipine	1
nilotinib	2
nilutamide	3
nimodipine	1
nisoldipine	2
nitazoxanide	1
nitisinone	2
nitrofurantoin	3
nizatidine	2
norethisterone	2
nortriptyline	2
Novobiocin	1
nicotinamide	1
Nystatin	1
ofloxacin	3
olanzapine	2
olmesartan medoxomil	1
olsalazine	2
omeprazole	1
ondansetron	2
orciprenaline	1
orlistat	1
orphenadrine (chloride)	1
oseltamivir	1
Ospemifene	2
oxacillin	2
Oxandrolone	3
oxaprozin	2
oxazepam	2
oxcarbazepine	1
oxybutynin	1
oxycodone	3
oxymetholone	2
Oxymorphone	2
oxytetracycline	1
paliperidone	1
palonosetron	2
pantoprazole	1
Pantothenic acid	1
papaverine	2
paricalcitol	1
paromomycin	1
paroxetine	1
pazopanib	3
pemoline	3
penicillamine	1
pentazocine	1
pentobarbital	1
pentoxifylline	1
Perampanel	1
perazine	1
pergolide	1
perindopril	3
perphenazine	2
pethidine	1
phenazopyridine	1
phendimetrazine	1
phenelzine	1
pheniramine	1
phenobarbital	1
phenolphthalein	1
phenoxybenzamine	1
phenoxymethylpenicillin	1
phentermine	1
phentolamine	1
phenylbutazone	1
phenylephrine	1
phenylpropanolamine	1
phenytoin	2
pilocarpine	1
pimozide	1
pindolol	1
pioglitazone	2
pipamperone	1
piperazine	1
Pipobroman	1
pirfenidone	2
piroxicam	3
pitavastatin	2
polymyxin B	1
polythiazide	1
Pomalidomide	3
ponatinib	3
posaconazole	2
pramipexole	1
Pranlukast	1
prasugrel	1
pravastatin	1
praziquantel	1
prazosin	1
prednisone	1
pregabalin	1
primaquine	1
primidone	1
probenecid	1
procainamide	2
Procarbazine	1
prochlorperazine	1
progesterone	1
proguanil	2
promazine	1
promethazine	1
propafenone	2
propantheline	1
propiomazine	1
propranolol	1
Propylhexedrine	1
propylthiouracil	3
protriptyline	1
pseudoephedrine	1
pyrazinamide	1
pyridostigmine	1
pyridoxine (vit B6)	1
pyrimethamine	1
quazepam	1
quetiapine	1
quinapril	1
Quinestrol	1
quinidine	2
quinine	2
rabeprazole	1
raloxifene	2
raltegravir	1
Ramelteon	1
ramipril	3
ranitidine	1
ranolazine	1
rasagiline	2
reboxetine	1
regorafenib	3
repaglinide	1
Reproterol	1
reserpine	1
retigabine	1
ribavirin	1
rifabutin	2
rifampicin	2
Rifapentine	2
rifaximin	3
rilpivirine	2
riluzole	2
Rimantadine	1
Risedronate	1
risperidone	1
ritonavir	3
rivaroxaban	2
rivastigmine	2
rizatriptan	1
roflumilast	1
ropinirole	1
rosiglitazone	2
rosuvastatin	2
rufinamide	1
ruxolitinib	1
salbutamol	1
salicylamide	1
Salicylic Acid	1
salsalate	3
saquinavir	2
saxagliptin	1
Secnidazole	1
secobarbital	2
selegiline	1
sertraline	2
sevelamer	1
sildenafil	1
silodosin	2
simvastatin	2
sirolimus	2
sitagliptin	1
sitaxentan	3
sodium phosphate	1
sodium oxybate	1
Dipyrone	1
sofosbuvir	3
solifenacin	2
sorafenib	3
sotalol	1
spiramycin	1
spironolactone	2
stavudine	3
sucralfate	1
sulfadiazine	2
sulfafurazole	2
sulfamethizole	2
sulfamethoxazole	3
sulfasalazine	2
sulindac	2
sultamicillin	2
sumatriptan	1
sunitinib	3
suprofen	1
tacrolimus	2
tadalafil	1
tamoxifen	1
tamsulosin	1
tapentadol	1
Tasosartan	3
telbivudine	3
telithromycin	3
telmisartan	2
temazepam	1
Temozolomide	2
tenofovir disoproxil	3
terazosin	1
terbinafine	2
terbutaline	1
Teriflunomide	3
testosterone	1
tetrabenazine	1
tetracycline	3
thalidomide	1
theophylline	2
thiamazole	2
thiamine (vit B1)	1
thiethylperazine	1
Thioguanine	2
thioridazine	2
tiagabine	2
tianeptine	1
ticagrelor	1
ticlopidine	2
timolol	1
tinidazole	1
Tiopronin	1
tiotixene	1
Tiotropium	1
tipranavir	3
tizanidine	2
tolazamide	1
tolazoline	1
tolbutamide	1
tolcapone	3
tolmetin	3
tolterodine	1
tolvaptan	3
topiramate	2
Topotecan	1
torasemide	2
toremifene	2
tramadol	2
trametinib	1
trandolapril	3
tranexamic acid	1
tranylcypromine	2
trazodone	1
Tretinoin	2
triamcinolone	1
triamterene	2
triazolam	1
trichlormethiazide	1
trifluoperazine	1
trihexyphenidyl	1
trilostane	1
potassium citrate	1
trimethadione	2
Trimethobenzamide	2
trimethoprim	1
trimipramine	1
tripelennamine	1
triprolidine	1
troglitazone	3
trospium	1
trovafloxacin	3
ulipristal	1
ursodeoxycholic acid	1
valaciclovir	2
valdecoxib	3
valganciclovir	2
valproic acid	3
valsartan	1
vancomycin	1
vandetanib	1
vardenafil	1
varenicline	1
vemurafenib	3
venlafaxine	2
verapamil	2
vigabatrin	1
Vitamin B2 (Riboflavin)	1
voriconazole	3
vortioxetine	1
warfarin	3
zafirlukast	2
zaleplon	1
zidovudine	3
zileuton	2
zinc sulfate	1
ziprasidone	2
zolmitriptan	1
zolpidem	2
zonisamide	1
zopiclone	2
retinol (vit A)	1
(2-benzhydryloxyethyl)diethyl-methylammonium iodide	2
4-aminosalicylic acid	2
acepromazine	1
alendronic acid	1
algeldrate	1
alogliptin	2
amino(diphenylhydantoin) valeric acid	3
aminobutyric acid	1
aminophylline	1
ammonium chloride	1
antimony pentasulfide	1
apremilast	1
betacarotene	1
betaine hydrochloride	1
calcium acetate	1
calcium citrate lysine complex	1
calcium silicate	1
camphora	1
candesartan	1
castor oil	1
chlorcyclizine	1
choline salicylate	1
cobicistat	1
colecalciferol	1
colesevelam	1
colestyramine	1
conjugated estrogens	2
cortisone	1
daclatasvir	1
dasabuvir	2
dexchlorpheniramine	1
digitalis leaves	1
docusate sodium	1
domiphen	1
edoxaban	1
eliglustat	1
empagliflozin	1
estriol	1
ethyl biscoumacetate	1
ferric citrate	1
ferrous carbonate	1
ferrous fumarate	1
ferrous gluconate	1
ferrous sulfate	1
hetacillin	1
hexocyclium	1
hydrogen peroxide	1
hydroquinine	1
inositol nicotinate	1
ipecacuanha	1
lomitapide	3
loperamide oxide	1
magnesium chloride	1
magnesium citrate	1
magnesium gluconate	1
magnesium hydroxide	1
magnesium oxide	1
magnesium sulfate	1
mandelic acid	1
medroxyprogesterone	1
megestrol	1
menadione	1
mercaptamine	1
metamizole sodium	1
methylcellulose	1
methyldopa (racemic)	2
methylscopolamine	1
mirabegron	1
nalmefene	1
naloxegol	1
neomycin	1
orphenadrine (citrate)	1
phenyl salicylate	1
polycarbophil calcium	1
polystyrene sulfonate	1
potassium chloride	1
potassium clorazepate	1
potassium hydrogencarbonate	1
potassium iodide	1
pyrantel	1
riociguat	1
risedronic acid	1
saccharated iron oxide	1
safinamide	1
s-atenolol	1
senega	1
simeprevir	3
sodium aminosalicylate	1
sodium feredetate	1
sodium fluoride	1
sodium monofluorophosphate	1
sodium salicylate	1
sodium selenite	1
sterculia	1
sucroferric oxyhydroxide	1
sulfadimethoxine	1
sulfadimidine	1
sulfaguanidine	1
tafamidis	1
tedizolid	1
theobromine	1
tocofersolan	1
tofacitinib	1
yohimbine	1
zinc acetate	1

## Sheet: Table S4
Supplementary Table 4. AUC values of different sets of features and DILI endpoints for drugs in DrugDex database during independent test
Classifier	Logistic Regression																				Random Forest
Negative samples	NSap1										NSap2										NSap1										NSap2
Endpoint	Fatal hADR	Liver failure	Liver transplantation	Jaundice	Biomarker increase	Hepatomegaly	Hepatitis	All hADR	Severe hADR	Less severe hADR	Fatal hADR	Liver failure	Liver transplantation	Jaundice	Biomarker increase	Hepatomegaly	Hepatitis	All hADR	Severe hADR	Less severe hADR	Fatal_NSap1	LFailure_NSap1	LT_NSap1	Jaundice_NSap1	BI_NSap1	Hepatomegaly_NSap1	Hepatitis_NSap1	All_NSap1	Severe_NSap1	LessSevere_NSap1	Fatal_NSap2	LFailure_NSap2	LT_NSap2	Jaundice_NSap2	BI_NSap2	Hepatomegaly_NSap2	Hepatitis_NSap2	All_NSap2	Severe_NSap2	LessSevere_NSap2
DDD	0.5	0.5	0.5	0.5	0.5	0.5	0.5	0.5	0.5	0.5	0.5	0.5	0.5	0.5	0.5	0.5	0.5	0.5	0.5	0.5	0.6	0.54	0.4	0.54	0.5	0.59	0.52	0.52	0.54	0.52	0.62	0.53	0.69	0.47	0.57	0.57	0.56	0.52	0.6	0.5
DDD & AlogP	0.5	0.5	0.5	0.5	0.5	0.5	0.5	0.49	0.5	0.5	0.5	0.5	0.5	0.5	0.5	0.5	0.5	0.51	0.5	0.5	0.64	0.59	0.65	0.49	0.55	0.49	0.54	0.51	0.58	0.5	0.65	0.57	0.68	0.55	0.63	0.6	0.65	0.51	0.55	0.6
DDD & AlogP & MW	0.5	0.5	0.5	0.5	0.5	0.5	0.5	0.57	0.5	0.5	0.5	0.5	0.5	0.5	0.5	0.5	0.5	0.58	0.5	0.5	0.61	0.56	0.74	0.6	0.6	0.48	0.57	0.58	0.57	0.57	0.49	0.6	0.81	0.56	0.55	0.57	0.67	0.57	0.65	0.56
DDD & AlogP & MW & AllATC	0.5	0.5	0.5	0.5	0.5	0.5	0.5	0.72	0.5	0.5	0.76	0.79	0.5	0.8	0.77	0.5	0.77	0.73	0.84	0.5	0.78	0.76	0.72	0.73	0.68	0.7	0.62	0.68	0.78	0.62	0.76	0.74	0.66	0.78	0.74	0.86	0.78	0.68	0.79	0.62
First-level ATC	0.5	0.5	0.5	0.5	0.5	0.5	0.5	0.68	0.5	0.5	0.73	0.68	0.5	0.63	0.67	0.5	0.63	0.64	0.65	0.5	0.66	0.67	0.57	0.62	0.71	0.81	0.63	0.68	0.68	0.51	0.73	0.67	0.69	0.63	0.71	0.66	0.63	0.68	0.67	0.69
Second-level ATC	0.5	0.5	0.5	0.5	0.65	0.5	0.55	0.7	0.61	0.5	0.75	0.71	0.5	0.65	0.6	0.71	0.68	0.69	0.69	0.5	0.77	0.7	0.6	0.65	0.74	0.64	0.66	0.69	0.68	0.58	0.73	0.71	0.61	0.65	0.69	0.66	0.69	0.71	0.69	0.69
Third-level ATC	0.5	0.5	0.5	0.5	0.65	0.5	0.54	0.71	0.58	0.5	0.74	0.7	0.5	0.71	0.75	0.71	0.7	0.72	0.7	0.69	0.76	0.7	0.56	0.67	0.73	0.66	0.68	0.72	0.71	0.62	0.79	0.7	0.58	0.72	0.74	0.74	0.69	0.72	0.71	0.7
Fourth-level ATC	0.5	0.5	0.5	0.63	0.65	0.62	0.5	0.7	0.5	0.5	0.76	0.71	0.5	0.67	0.69	0.72	0.67	0.7	0.66	0.65	0.7	0.7	0.42	0.62	0.65	0.65	0.66	0.69	0.72	0.63	0.76	0.7	0.56	0.66	0.66	0.7	0.64	0.7	0.67	0.65
All-level ATC	0.5	0.5	0.5	0.5	0.5	0.5	0.5	0.76	0.5	0.5	0.73	0.72	0.5	0.74	0.76	0.5	0.7	0.77	0.76	0.5	0.75	0.75	0.37	0.69	0.68	0.49	0.69	0.75	0.73	0.66	0.83	0.75	0.61	0.77	0.76	0.75	0.73	0.73	0.68	0.79
ECFP6 fingerprints	0.5	0.5	0.5	0.5	0.5	0.5	0.5	0.63	0.5	0.5	0.5	0.5	0.5	0.5	0.5	0.5	0.5	0.62	0.5	0.5	0.65	0.67	0.64	0.69	0.69	0.55	0.61	0.65	0.61	0.65	0.78	0.73	0.7	0.77	0.66	0.71	0.67	0.67	0.71	0.59
PubChem fingerprints	0.5	0.5	0.5	0.5	0.5	0.5	0.5	0.63	0.5	0.5	0.5	0.5	0.5	0.5	0.5	0.5	0.5	0.59	0.5	0.5	0.73	0.67	0.51	0.67	0.71	0.56	0.55	0.64	0.68	0.61	0.81	0.65	0.56	0.74	0.65	0.71	0.66	0.65	0.69	0.58
Standard fingerprints	0.5	0.5	0.5	0.5	0.5	0.5	0.5	0.64	0.5	0.5	0.5	0.5	0.5	0.5	0.5	0.5	0.5	0.64	0.5	0.5	0.7	0.68	0.68	0.64	0.68	0.48	0.54	0.64	0.67	0.6	0.81	0.7	0.76	0.8	0.65	0.74	0.67	0.63	0.67	0.59
All chemical fingerprints	0.5	0.5	0.5	0.5	0.5	0.5	0.5	0.64	0.5	0.5	0.5	0.5	0.5	0.67	0.5	0.5	0.5	0.66	0.65	0.5	0.71	0.66	0.47	0.69	0.7	0.56	0.56	0.67	0.67	0.63	0.84	0.74	0.66	0.77	0.68	0.77	0.73	0.67	0.67	0.57
Constitutional descriptors	0.58	0.55	0.37	0.53	0.61	0.48	0.53	0.58	0.57	0.52	0.7	0.64	0.66	0.55	0.6	0.54	0.67	0.58	0.54	0.57	0.64	0.62	0.62	0.61	0.67	0.69	0.52	0.63	0.61	0.55	0.81	0.62	0.68	0.58	0.64	0.78	0.62	0.63	0.57	0.56
Electronic descriptors	0.54	0.51	0.26	0.51	0.6	0.5	0.5	0.53	0.51	0.42	0.59	0.55	0.44	0.52	0.56	0.54	0.56	0.53	0.56	0.4	0.6	0.55	0.64	0.57	0.62	0.42	0.52	0.6	0.57	0.56	0.66	0.58	0.52	0.58	0.6	0.65	0.62	0.61	0.58	0.56
Geometrical descriptors	0.52	0.54	0.3	0.51	0.44	0.52	0.5	0.5	0.54	0.46	0.5	0.51	0.5	0.53	0.46	0.51	0.55	0.5	0.53	0.44	0.46	0.57	0.44	0.51	0.59	0.6	0.52	0.51	0.58	0.52	0.45	0.57	0.65	0.52	0.56	0.47	0.46	0.52	0.5	0.52
Hybrid descriptors	0.5	0.5	0.5	0.5	0.5	0.5	0.5	0.51	0.5	0.61	0.44	0.5	0.5	0.52	0.6	0.5	0.5	0.56	0.36	0.55	0.6	0.56	0.55	0.63	0.61	0.58	0.56	0.6	0.58	0.6	0.67	0.62	0.51	0.64	0.6	0.55	0.61	0.6	0.59	0.57
Topological descriptors	0.55	0.63	0.25	0.5	0.38	0.47	0.58	0.61	0.5	0.58	0.67	0.51	0.43	0.61	0.43	0.55	0.55	0.59	0.53	0.45	0.7	0.67	0.48	0.7	0.7	0.4	0.59	0.7	0.7	0.62	0.82	0.69	0.49	0.65	0.66	0.61	0.72	0.7	0.63	0.56
All molecular descriptors	0.54	0.59	0.57	0.5	0.38	0.48	0.59	0.59	0.5	0.43	0.55	0.51	0.55	0.62	0.65	0.41	0.6	0.63	0.61	0.6	0.71	0.68	0.52	0.69	0.7	0.54	0.6	0.7	0.68	0.62	0.82	0.71	0.55	0.65	0.67	0.7	0.69	0.69	0.66	0.56
Targets	0.62	0.62	0.5	0.59	0.67	0.5	0.61	0.66	0.61	0.5	0.59	0.77	0.5	0.73	0.76	0.52	0.78	0.64	0.75	0.61	0.73	0.71	0.54	0.67	0.67	0.57	0.61	0.67	0.69	0.47	0.77	0.78	0.49	0.76	0.72	0.65	0.78	0.67	0.8	0.59
Carriers	0.5	0.5	0.5	0.53	0.52	0.5	0.49	0.55	0.52	0.5	0.59	0.62	0.5	0.64	0.59	0.66	0.56	0.55	0.57	0.56	0.52	0.51	0.52	0.53	0.52	0.64	0.49	0.55	0.52	0.54	0.59	0.62	0.59	0.65	0.62	0.66	0.56	0.55	0.57	0.56
Transporters	0.5	0.5	0.5	0.5	0.5	0.5	0.5	0.62	0.5	0.5	0.5	0.75	0.5	0.68	0.72	0.5	0.62	0.62	0.67	0.63	0.6	0.57	0.44	0.6	0.63	0.35	0.53	0.61	0.56	0.54	0.69	0.69	0.41	0.64	0.71	0.37	0.65	0.6	0.67	0.59
Enzymes	0.5	0.5	0.5	0.66	0.5	0.5	0.5	0.63	0.5	0.5	0.5	0.66	0.5	0.66	0.65	0.5	0.65	0.64	0.58	0.58	0.46	0.49	0.29	0.6	0.59	0.38	0.55	0.64	0.5	0.43	0.66	0.69	0.29	0.65	0.62	0.59	0.63	0.64	0.63	0.59
All proteins	0.5	0.5	0.5	0.75	0.71	0.5	0.66	0.72	0.5	0.5	0.8	0.77	0.5	0.81	0.77	0.5	0.73	0.73	0.77	0.63	0.69	0.68	0.42	0.77	0.76	0.5	0.62	0.78	0.69	0.59	0.76	0.81	0.57	0.75	0.72	0.73	0.71	0.77	0.77	0.64
Gene expression	0.5	0.5	0.5	0.5	0.5	0.5	0.5	0.56	0.5	0.5	0.5	0.5	0.5	0.56	0.6	0.5	0.56	0.55	0.44	0.51	0.59	0.53	0.4	0.55	0.54	0.62	0.49	0.53	0.53	0.48	0.53	0.53	0.69	0.52	0.65	0.63	0.54	0.6	0.58	0.55
ECFP6 fingerprints & Proteins	0.5	0.5	0.5	0.65	0.5	0.5	0.5	0.68	0.5	0.5	0.78	0.8	0.5	0.79	0.76	0.5	0.77	0.7	0.79	0.63	0.74	0.74	0.55	0.66	0.72	0.75	0.7	0.75	0.77	0.63	0.79	0.81	0.69	0.82	0.76	0.58	0.75	0.74	0.81	0.67
PubChem fingerprints & Proteins	0.5	0.5	0.5	0.5	0.5	0.5	0.5	0.69	0.5	0.5	0.82	0.74	0.5	0.84	0.74	0.5	0.68	0.69	0.67	0.6	0.73	0.74	0.49	0.64	0.73	0.74	0.69	0.7	0.75	0.61	0.84	0.8	0.67	0.83	0.75	0.63	0.78	0.7	0.82	0.67
Standard fingerprints & Proteins	0.5	0.5	0.5	0.6	0.5	0.5	0.5	0.69	0.5	0.5	0.78	0.72	0.5	0.74	0.72	0.5	0.71	0.7	0.78	0.64	0.77	0.76	0.55	0.65	0.75	0.7	0.69	0.71	0.78	0.63	0.83	0.79	0.67	0.84	0.76	0.6	0.76	0.72	0.79	0.69
All chemical fingerprints & Proteins	0.5	0.5	0.5	0.5	0.5	0.5	0.5	0.69	0.5	0.5	0.77	0.77	0.5	0.82	0.77	0.5	0.74	0.68	0.72	0.62	0.78	0.77	0.54	0.66	0.73	0.66	0.68	0.71	0.79	0.64	0.85	0.79	0.64	0.84	0.76	0.65	0.76	0.7	0.81	0.67
Constitutional descriptors & Proteins	0.72	0.66	0.12	0.7	0.71	0.71	0.67	0.69	0.66	0.51	0.7	0.81	0.39	0.76	0.81	0.56	0.76	0.7	0.75	0.64	0.73	0.75	0.62	0.65	0.69	0.76	0.69	0.7	0.75	0.62	0.77	0.79	0.44	0.83	0.76	0.67	0.77	0.68	0.83	0.65
Electronic descriptors & Proteins	0.71	0.71	0.32	0.66	0.7	0.51	0.66	0.68	0.73	0.56	0.82	0.8	0.44	0.82	0.83	0.5	0.76	0.68	0.78	0.6	0.76	0.75	0.62	0.7	0.69	0.7	0.72	0.72	0.75	0.61	0.79	0.79	0.56	0.86	0.77	0.55	0.74	0.71	0.8	0.66
Geometrical descriptors & Proteins	0.51	0.57	0.6	0.7	0.71	0.44	0.69	0.72	0.55	0.46	0.78	0.75	0.7	0.81	0.83	0.53	0.79	0.72	0.76	0.61	0.7	0.68	0.51	0.68	0.7	0.71	0.67	0.73	0.73	0.61	0.77	0.71	0.58	0.8	0.76	0.66	0.73	0.73	0.75	0.62
Hybrid descriptors & Proteins	0.49	0.44	0.27	0.67	0.71	0.5	0.67	0.7	0.43	0.58	0.83	0.79	0.5	0.81	0.81	0.61	0.76	0.7	0.76	0.65	0.78	0.77	0.63	0.71	0.69	0.69	0.73	0.75	0.76	0.63	0.79	0.76	0.64	0.83	0.76	0.67	0.76	0.76	0.8	0.66
Topological descriptors & Proteins	0.53	0.51	0.57	0.64	0.46	0.51	0.5	0.67	0.47	0.45	0.83	0.77	0.52	0.78	0.74	0.49	0.64	0.65	0.73	0.54	0.77	0.73	0.38	0.66	0.7	0.66	0.7	0.71	0.74	0.62	0.83	0.8	0.63	0.82	0.77	0.55	0.75	0.7	0.8	0.7
All molecular descriptors & Proteins	0.53	0.51	0.57	0.64	0.7	0.51	0.5	0.65	0.47	0.45	0.81	0.75	0.75	0.77	0.77	0.49	0.67	0.65	0.78	0.59	0.76	0.73	0.58	0.67	0.7	0.64	0.7	0.69	0.74	0.62	0.82	0.81	0.7	0.82	0.76	0.57	0.76	0.71	0.81	0.7
ECFP6 fingerprints & AllATC	0.5	0.5	0.5	0.5	0.5	0.5	0.5	0.67	0.5	0.5	0.5	0.67	0.5	0.75	0.7	0.5	0.64	0.62	0.76	0.5	0.69	0.65	0.39	0.75	0.7	0.73	0.53	0.69	0.66	0.57	0.81	0.75	0.76	0.8	0.77	0.73	0.71	0.69	0.75	0.64
PubChem fingerprints & AllATC	0.5	0.5	0.5	0.5	0.5	0.5	0.5	0.66	0.5	0.5	0.5	0.69	0.5	0.7	0.63	0.5	0.72	0.66	0.74	0.64	0.69	0.67	0.64	0.68	0.66	0.76	0.54	0.67	0.67	0.59	0.81	0.72	0.54	0.77	0.7	0.74	0.68	0.68	0.73	0.59
Standard fingerprints & AllATC	0.5	0.5	0.5	0.5	0.5	0.5	0.5	0.69	0.5	0.5	0.78	0.5	0.5	0.7	0.71	0.5	0.5	0.7	0.68	0.65	0.68	0.65	0.68	0.7	0.65	0.71	0.56	0.67	0.66	0.62	0.81	0.74	0.77	0.78	0.68	0.66	0.67	0.69	0.74	0.57
All chemical fingerprints & AllATC	0.5	0.5	0.5	0.5	0.5	0.5	0.5	0.66	0.5	0.5	0.83	0.71	0.5	0.73	0.67	0.5	0.62	0.58	0.74	0.57	0.64	0.67	0.52	0.67	0.67	0.77	0.54	0.66	0.66	0.59	0.82	0.76	0.64	0.77	0.72	0.67	0.68	0.68	0.73	0.6
Constitutional descriptors & AllATC	0.77	0.78	0.63	0.77	0.8	0.73	0.62	0.76	0.75	0.59	0.8	0.79	0.62	0.76	0.73	0.61	0.76	0.77	0.77	0.59	0.7	0.67	0.62	0.7	0.69	0.77	0.57	0.71	0.68	0.61	0.79	0.76	0.68	0.75	0.73	0.75	0.7	0.7	0.74	0.61
Electronic descriptors & AllATC	0.69	0.79	0.66	0.78	0.79	0.72	0.62	0.75	0.72	0.59	0.78	0.76	0.55	0.76	0.7	0.56	0.74	0.77	0.76	0.63	0.69	0.7	0.55	0.71	0.73	0.7	0.55	0.71	0.71	0.59	0.8	0.71	0.64	0.77	0.77	0.64	0.7	0.71	0.74	0.6
Geometrical descriptors & AllATC	0.62	0.61	0.46	0.59	0.62	0.52	0.51	0.76	0.6	0.48	0.81	0.78	0.39	0.64	0.73	0.56	0.73	0.74	0.77	0.66	0.6	0.63	0.57	0.72	0.7	0.82	0.61	0.7	0.62	0.61	0.79	0.77	0.65	0.75	0.69	0.67	0.71	0.69	0.76	0.6
Hybrid descriptors & AllATC	0.47	0.45	0.51	0.79	0.77	0.75	0.56	0.73	0.47	0.63	0.79	0.77	0.51	0.71	0.73	0.5	0.72	0.73	0.78	0.64	0.65	0.67	0.45	0.73	0.72	0.73	0.56	0.7	0.7	0.61	0.77	0.76	0.53	0.78	0.75	0.72	0.73	0.71	0.77	0.61
Topological descriptors & AllATC	0.5	0.48	0.4	0.52	0.38	0.66	0.57	0.74	0.5	0.49	0.77	0.77	0.28	0.74	0.75	0.42	0.73	0.73	0.75	0.61	0.67	0.66	0.46	0.71	0.63	0.71	0.56	0.69	0.69	0.6	0.77	0.75	0.6	0.74	0.72	0.62	0.66	0.67	0.68	0.57
All molecular descriptors & AllATC	0.5	0.48	0.4	0.52	0.38	0.66	0.57	0.75	0.5	0.49	0.77	0.73	0.28	0.72	0.69	0.42	0.7	0.75	0.77	0.58	0.63	0.65	0.6	0.67	0.67	0.66	0.54	0.69	0.7	0.6	0.76	0.74	0.63	0.77	0.7	0.73	0.67	0.7	0.64	0.55
All molecular descriptors & All chemical fingerprints & AllATC	0.5	0.48	0.36	0.52	0.38	0.66	0.57	0.61	0.59	0.49	0.77	0.67	0.55	0.71	0.62	0.4	0.52	0.67	0.71	0.42	0.64	0.67	0.48	0.7	0.66	0.65	0.54	0.69	0.68	0.6	0.76	0.76	0.6	0.78	0.69	0.69	0.67	0.69	0.7	0.58

[truncated: 4 more sheets: Table S5, Table S6, Table S7, Table S8]
